# Supplementary material for: A comprehensive manually-curated compendium of bovine transcription factors
Source: Sci Rep. 2018 Sep 13;8:13747. doi: 10.1038/s41598-018-32146-2 (PMC6137171; doi:10.1038/s41598-018-32146-2)
Supplement: Supplementary file 2 — Supplementary Table [file 41598_2018_32146_MOESM2_ESM.xlsx]

## Sheet: TableS1
A comprehensive manually-curated compendium of bovine transcription factors
Marcela M de Souza, Adhemar Zerlotini, Ludwig Geistlinger, Polyana C Tizioto, Jeremy F Taylor, Marina IP Rocha, Wellison JS Diniz, Luiz L Coutinho, Luciana CA Regitano
Supplementary Table S1. Updates on evidence for transcriptional activity. TFs previously classified as “b” or “c” that were reclassified as “a” duo to new evidence of transcriptional activity in the literature. The list contains accompanying information including: Ensembl gene IDs, human orthologue gene, orthology type, bovine TFs repertoire classification, Vaquerizas et al. 20 TF classification,…
Gene_ID	Orthologue_ID	Orthology_Type	Bovine_Class	Human_Class (Vaquerizas et al., 2009)	Reference_1	Reference_2
ENSBTAG00000000052	ENSG00000165495	ortholog_one2one	a	b	Jolma et al. Cell, 152(1-2):327-39, 2013
ENSBTAG00000000340	ENSG00000101126	ortholog_one2one	a	b	Mandel et al. Developmental Biology, 303(2):814-24, 2007
ENSBTAG00000000803	ENSG00000198046	ortholog_one2one	a	b	Wang et al. International Journal of Molecular Sciences, 15(10):18206-20, 2014
ENSBTAG00000001006	ENSG00000188620	ortholog_one2one	a	b	Amendt et al. The Journal of Biological Chemistry, 274(17):11635-42, 1999	Jolma et al. Cell, 152(1-2):327-39, 2013
ENSBTAG00000001512	ENSG00000020256	ortholog_one2one	a	b	Wang et al. The Journal of Biological Chemistry, 288(34):24600-8, 2013
ENSBTAG00000001866	ENSG00000135638	ortholog_one2one	a	b	Jolma et al. Cell, 152(1-2):327-39, 2013
ENSBTAG00000001919	ENSG00000198740	ortholog_one2one	a	b	Kumar et al. Journal of Cellular Biochemistry, 112(10):2742-7, 2011	Jolma et al. Cell, 152(1-2):327-39, 2013
ENSBTAG00000002604	ENSG00000164651	ortholog_one2one	a	b	Jolma et al. Cell, 152(1-2):327-39, 2013
ENSBTAG00000003101	ENSG00000101115	ortholog_one2one	a	b	Yang et al. Plos One, 5(5):e10766, 2010
ENSBTAG00000003575	ENSG00000189298	ortholog_one2many	a	b	Chauhan et al. Molecular Cel, 50(1):16-28, 2013
ENSBTAG00000004838	ENSG00000176842	ortholog_one2one	a	b	Jolma et al. Cell, 152(1-2):327-39, 2013	Bonnard et al. Nature Genetics, 44(6):709-13, 2012
ENSBTAG00000005029	ENSG00000162367	ortholog_one2one	a	b	Kassouf et al. Genome Research, 20(8):1064-83
ENSBTAG00000005871	ENSG00000085276	ortholog_one2one	a	b	White et al. Plos One, 8(6):e66510
ENSBTAG00000005953	ENSG00000123576	ortholog_one2one	a	b	Jolma et al. Cell, 152(1-2):327-39, 2013	Yanagihara et al. Oncogene, 24(38):5878-87, 2005
ENSBTAG00000006095	ENSG00000112238	ortholog_one2one	a	b	Chang et al. Developmental Cell, 25(2):182-95, 2013
ENSBTAG00000006338	ENSG00000116990	ortholog_one2one	a	b	Gildea et al. Hypertension, 61(5):1021-7, 2013
ENSBTAG00000006618	ENSG00000108924	ortholog_one2one	a	b	Jolma et al. Cell, 152(1-2):327-39, 2013
ENSBTAG00000007629	ENSG00000131931	ortholog_one2one	a	c	Mazars et al. The Journal of Biological Chemistry, 285(18):13364-71, 2010
ENSBTAG00000007674	ENSG00000175329	ortholog_one2one	a	b	Jolma et al. Cell, 152(1-2):327-39, 2013	Lobo et al. The Journal of Biological Chemistry, 288(13):9017-27, 2013
ENSBTAG00000007678	ENSG00000150051	ortholog_one2one	a	b	Anderson et al. The Journal of Biological Chemistry, 287(42):35351-9, 2012
ENSBTAG00000007761	ENSG00000168795	ortholog_one2one	a	b	Koh et al. The Journal of Biological Chemistry, 284(30):19856-66, 2009
ENSBTAG00000007767	ENSG00000092607	ortholog_one2one	a	b	Jolma et al. Cell, 152(1-2):327-39, 2013
ENSBTAG00000008175	ENSG00000178665	ortholog_one2one	a	b	Jolma et al. Cell, 152(1-2):327-39, 2013
ENSBTAG00000008410	ENSG00000125850	ortholog_one2one	a	b	Watanabe et al. Developmental Cell, 29(1):59-74, 2014
ENSBTAG00000008737	ENSG00000117505	ortholog_one2one	a	b	Deng et al. Molecular and Cellular Biology, 29(6):1389-400, 2009
ENSBTAG00000008898	ENSG00000168505	ortholog_one2one	a	b	Jolma et al. Cell, 152(1-2):327-39, 2013
ENSBTAG00000009199	ENSG00000126603	ortholog_one2one	a	b	Jolma et al. Cell, 152(1-2):327-39, 2013	Vasanth et al. The Journal of Biological Chemistry, 286(6):4749-59, 2011
ENSBTAG00000009206	ENSG00000179772	ortholog_one2one	a	b	Sato et al. Molecular Reproduction and Development, 75(9):1361-71, 2008
ENSBTAG00000009451	ENSG00000140044	ortholog_one2one	a	b	Jolma et al. Cell, 152(1-2):327-39, 2013	Calicchio et al. The American Journal of Pathology, 183(6): 1993-2006, 2013
ENSBTAG00000009625	ENSG00000197587	ortholog_one2one	a	b	Jolma et al. Cell, 152(1-2):327-39, 2013	Kimura et al. FEBS Letters, 579(13):2926-32, 2005
ENSBTAG00000009750	ENSG00000173976	ortholog_one2one	a	b	Jolma et al. Cell, 152(1-2):327-39, 2013
ENSBTAG00000009832	ENSG00000106410	ortholog_one2one	a	b	Bouilly et al. Human Mutation, 32(10):1108-13, 2011
ENSBTAG00000010215	ENSG00000060566	ortholog_one2one	a	b	Lee et al. Cell Metabolism, 11(4):331-9. 2010
ENSBTAG00000010277	ENSG00000125820	ortholog_one2one	a	b	Hill et al. Molecular Endocrinology, 24(2):381-90, 2010
ENSBTAG00000010818	ENSG00000139154	ortholog_one2one	a	b	Kim et al. Plos One, 6(9):e25174, 2011
ENSBTAG00000010819	ENSG00000147421	ortholog_one2one	a	b	Jolma et al. Cell, 152(1-2):327-39, 2013	Chen et al. Cytogenetic and Genome Research, 114(2): 131-6, 2006
ENSBTAG00000010847	ENSG00000139445	ortholog_one2one	a	b	Luo et al. PNAS, 109(9):E553-62, 2012
ENSBTAG00000010896	ENSG00000109705	ortholog_one2one	a	b	Jolma et al. Cell, 152(1-2):327-39, 2013	Kawato et al. Plos One, 7(4):e34703, 2012
ENSBTAG00000011120	ENSG00000164900	ortholog_one2one	a	b	Jolma et al. Cell, 152(1-2):327-39, 2013
ENSBTAG00000011234	ENSG00000118689	ortholog_one2one	a	b	Jolma et al. Cell, 152(1-2):327-39, 2013	Kress et al. Molecular Cell, 41(4):445-57. 2011
ENSBTAG00000011266	ENSG00000109906	ortholog_one2one	a	b	Li et al. The Journal of Biological Chemistry, 272(36):22447-55. 1997
ENSBTAG00000011928	ENSG00000181722	ortholog_one2one	a	b	Xie et al. PNAS, 105(31):10859-64. 2008
ENSBTAG00000011982	ENSG00000123685	ortholog_one2one	a	b	Jolma et al. Cell, 152(1-2):327-39, 2013	Bower et al. Oncogene, 23(54):8805-14, 2004
ENSBTAG00000011991	ENSG00000165606	ortholog_one2one	a	b	Jolma et al. Cell, 152(1-2):327-39, 2013	Soares-dos-Reis et al. The Biochemical Journal, 459(3):441-53, 2014
ENSBTAG00000012465	ENSG00000176692	ortholog_one2one	a	b	Jolma et al. Cell, 152(1-2):327-39, 2013	Hollier et al. Cancer Research, 73(6):1981-92, 2013
ENSBTAG00000013279	ENSG00000049768	ortholog_one2one	a	b	Jolma et al. Cell, 152(1-2):327-39, 2013	Chen et al. Nucleic Acids Research, 43(2):1268-82, 2015
ENSBTAG00000013306	ENSG00000184828	ortholog_one2one	a	b	Jolma et al. Cell, 152(1-2):327-39, 2013	Jeon et al. Cancer Research, 72(5):1137-48, 2012
ENSBTAG00000013352	ENSG00000136327	ortholog_one2one	a	b	Jolma et al. Cell, 152(1-2):327-39, 2013	Lin et al. Cancer Research, 73(12):3638-48, 2013
ENSBTAG00000014008	ENSG00000180053	ortholog_one2one	a	b	Heathcote et al. Human Molecular Genetics, 14(5):585-93, 2005
ENSBTAG00000014602	ENSG00000171735	ortholog_one2one	a	b	Long et al. PNAS, 111(31):11521-11526, 2014
ENSBTAG00000014680	ENSG00000168826	ortholog_one2one	a	b	Jolma et al. Cell, 152(1-2):327-39, 2013
ENSBTAG00000014749	ENSG00000174963	ortholog_one2one	a	b	Jolma et al. Cell, 152(1-2):327-39, 2013
ENSBTAG00000014790	ENSG00000181472	ortholog_one2one	a	b	Jeon et al. The Journal of Biological Chemistry, 284(27):17932-46, 2009
ENSBTAG00000015138	ENSG00000174197	ortholog_one2one	a	b	Jolma et al. Cell, 152(1-2):327-39, 2013
ENSBTAG00000015751	ENSG00000005102	ortholog_one2one	a	b	Jolma et al. Cell, 152(1-2):327-39, 2013	Skuntz et al. Developmental Biology, 332(2):383-95, 2009
ENSBTAG00000015887	ENSG00000198815	ortholog_one2one	a	b	Jolma et al. Cell, 152(1-2):327-39, 2013	Alexander et al. Developmental Biology, 337(2):396-404, 2010
ENSBTAG00000016502	ENSG00000139651	ortholog_one2many	a	b	Jolma et al. Cell, 152(1-2):327-39, 2013
ENSBTAG00000016602	ENSG00000179528	ortholog_one2one	a	b	Jolma et al. Cell, 152(1-2):327-39, 2013
ENSBTAG00000016667	ENSG00000130584	ortholog_one2one	a	b	Shin et al. EMBO reports, 13(4):339-46, 2012
ENSBTAG00000016723	ENSG00000162676	ortholog_one2one	a	b	Nakazawa et al. Oncogene, 26(24):3541-50, 2007
ENSBTAG00000017488	ENSG00000109787	ortholog_one2one	a	b	Funnell et al. BMC Molecular Biology, 15:8, 2014
ENSBTAG00000017541	ENSG00000164532	ortholog_one2one	a	b	Jolma et al. Cell, 152(1-2):327-39, 2013	Sakabe et al. Human Molecular Genetics, 21(10):2194-204, 2012
ENSBTAG00000017763	ENSG00000165030	ortholog_one2one	a	b	Jolma et al. Cell, 152(1-2):327-39, 2013
ENSBTAG00000018199	ENSG00000160062	ortholog_one2one	a	b	Kim et al. The Journal of Biological Chemistry, 288(10):7053-64, 2013
ENSBTAG00000018625	ENSG00000006194	ortholog_one2one	a	b	Frietze et al. The Journal of Biological Chemistry, 285(2):1393-403, 2010
ENSBTAG00000019518	ENSG00000163795	ortholog_one2one	a	b	Li et al. American Journal of Human Genetics, 87(3):400-9, 2010
ENSBTAG00000020027	ENSG00000171786	ortholog_one2one	a	b	Jolma et al. Cell, 152(1-2):327-39, 2013
ENSBTAG00000020919	ENSG00000106038	ortholog_one2one	a	b	Jolma et al. Cell, 152(1-2):327-39, 2013
ENSBTAG00000021008	ENSG00000165804	ortholog_one2one	a	b	Sakai et al. DNA Research, 10(4):155-65, 2003
ENSBTAG00000021413	ENSG00000156925	ortholog_one2one	a	b	Jolma et al. Cell, 152(1-2):327-39, 2013	Zhu et al. Human Mutation, 29(1):99-105, 2008
ENSBTAG00000021494	ENSG00000163064	ortholog_one2one	a	b	Jolma et al. Cell, 152(1-2):327-39, 2013
ENSBTAG00000021692	ENSG00000136535	ortholog_one2one	a	b	Jolma et al. Cell, 152(1-2):327-39, 2013
ENSBTAG00000024058	ENSG00000135625	ortholog_one2one	a	b	Jolma et al. Cell, 152(1-2):327-39, 2013
ENSBTAG00000025124	ENSG00000145908	ortholog_one2one	a	b	Wang et al. Journal of Cellular and Molecular Medicine, 16(5):1134-45, 2012
ENSBTAG00000026896	ENSG00000137273	ortholog_one2one	a	b	Cai et al. Cancer Letters, 367(2):129-37, 2015
ENSBTAG00000030556	ENSG00000171940	ortholog_one2one	a	b	Nunez et al. The Journal of Biological Chemistry, 286(44):38190-201, 2011	Liu et al. Biochemistry, 52(51):9310-7, 2013
ENSBTAG00000030721	ENSG00000164853	ortholog_one2one	a	b	Jolma et al. Cell, 152(1-2):327-39, 2013
ENSBTAG00000030876	ENSG00000130675	ortholog_one2one	a	b	Jolma et al. Cell, 152(1-2):327-39, 2013
ENSBTAG00000030956	ENSG00000166529	ortholog_one2one	a	b	Clough et al. Journal of Neurochemistry, 110(5):1479-90, 2009
ENSBTAG00000031106	ENSG00000181220	ortholog_one2one	a	b	Shin et al. Cell, 144(5):689-702, 2011
ENSBTAG00000031873	ENSG00000196812	ortholog_one2one	a	b	Jolma et al. Cell, 152(1-2):327-39, 2013
ENSBTAG00000033268	ENSG00000091656	ortholog_one2one	a	b	Chudnovsky et al. Cell Reports, 6(2):313-24, 2014
ENSBTAG00000034238	ENSG00000130182	ortholog_one2one	a	b	Yu et al. The Journal of Biological Chemistry, 284(45):31327-35, 2009
ENSBTAG00000037393	ENSG00000121864	ortholog_one2one	a	b	Bruce et al. Journal of Virology, 84(15):7473-83, 2010	Bruce et al. Plos Pathogens, 9(10):e1003712, 2013
ENSBTAG00000044097	ENSG00000118263	ortholog_one2one	a	b	Kingsbury et al. Molecular and Cellular Neurosciences, 35(3):447-55, 2007
ENSBTAG00000044105	ENSG00000150907	ortholog_one2one	a	b	Jolma et al. Cell, 152(1-2):327-39, 2013	Valis et al. Cancer Research, 71(3):946-54, 2011
ENSBTAG00000044139	ENSG00000179059	ortholog_one2one	a	b	Lee et al. Journal of Cellular Physiology, 224(1):17-27, 2010
ENSBTAG00000013994	ENSG00000188909	ortholog_one2one	a	c	Jolma et al. Cell, 152(1-2):327-39, 2013
ENSBTAG00000015259	ENSG00000178403	ortholog_one2one	a	c	Jolma et al. Cell, 152(1-2):327-39, 2013
ENSBTAG00000016299	ENSG00000179922	ortholog_one2one	a	c	Jolma et al. Cell, 152(1-2):327-39, 2013
ENSBTAG00000016931	ENSG00000165891	ortholog_one2one	a	c	Jolma et al. Cell, 152(1-2):327-39, 2013
ENSBTAG00000017446	ENSG00000129173	ortholog_one2one	a	c	Jolma et al. Cell, 152(1-2):327-39, 2013
ENSBTAG00000017911	ENSG00000188816	ortholog_one2one	a	c	Jolma et al. Cell, 152(1-2):327-39, 2013
ENSBTAG00000019310	ENSG00000164916	ortholog_one2one	a	c	Jolma et al. Cell, 152(1-2):327-39, 2013

## Sheet: TableS2
A comprehensive manually-curated compendium of bovine transcription factors
Marcela M de Souza, Adhemar Zerlotini, Ludwig Geistlinger, Polyana C Tizioto, Jeremy F Taylor, Marina IP Rocha, Wellison JS Diniz, Luiz L Coutinho, Luciana CA Regitano
Supplementary Table S2. List of Interpro DNA-binding domains and families used to characterise the bovine TFs repertoire.
Interpro_ID_(IPR)	Type
IPR000047	domain
IPR000135	domain
IPR000232	domain
IPR000327	domain
IPR000418	domain
IPR000571	domain
IPR000637	domain
IPR000679	domain
IPR000747	domain
IPR000770	domain
IPR000818	domain
IPR000910	domain
IPR000967	domain
IPR000972	domain
IPR001005	domain
IPR001132	domain
IPR001275	domain
IPR001346	domain
IPR001356	domain
IPR001523	domain
IPR001628	domain
IPR001766	domain
IPR001827	domain
IPR002059	domain
IPR002100	domain
IPR002117	domain
IPR002909	domain
IPR003026	domain
IPR003150	domain
IPR003316	domain
IPR003350	domain
IPR003619	domain
IPR003656	domain
IPR003902	domain
IPR003958	domain
IPR004826	domain
IPR004827	domain
IPR005559	domain
IPR005612	domain
IPR006612	domain
IPR006794	domain
IPR007086	domain
IPR007087	domain
IPR007604	domain
IPR007889	domain
IPR008917	domain
IPR008967	domain
IPR009057	domain
IPR009061	domain
IPR009071	domain
IPR010919	domain
IPR010982	domain
IPR011526	domain
IPR011539	domain
IPR011598	domain
IPR011615	domain
IPR011616	domain
IPR011700	domain
IPR011991	domain
IPR012287	domain
IPR012345	domain
IPR012346	domain
IPR013019	domain
IPR013524	domain
IPR013681	domain
IPR013801	domain
IPR013847	domain
IPR013854	domain
IPR014778	domain
IPR015101	domain
IPR015350	domain
IPR015351	domain
IPR015551	domain
IPR015880	domain
IPR020479	domain
IPR024578	domain
IPR000003	family
IPR000040	family
IPR000324	family
IPR000451	family
IPR000580	family
IPR000647	family
IPR001067	family
IPR001103	family
IPR001289	family
IPR001321	family
IPR001409	family
IPR001630	family
IPR001699	family
IPR001723	family
IPR001728	family
IPR002070	family
IPR002112	family
IPR002418	family
IPR003022	family
IPR003025	family
IPR003068	family
IPR003070	family
IPR003071	family
IPR003072	family
IPR003073	family
IPR003074	family
IPR003075	family
IPR003076	family
IPR003077	family
IPR003078	family
IPR003079	family
IPR003417	family
IPR008122	family
IPR008123	family
IPR008366	family
IPR009170	family
IPR015648	family
IPR016233	family
IPR016311	family
IPR016312	family
IPR016361	family
IPR016362	family
IPR016374	family
IPR016375	family
IPR016378	family
IPR016468	family
IPR016554	family
IPR016637	family
IPR016743	family
IPR017112	family
IPR017114	family
IPR017124	family
IPR017125	family
IPR017126	family
IPR017253	family
IPR017431	family
IPR017995	family

## Sheet: TableS3
A comprehensive manually-curated compendium of bovine transcription factors
Marcela M de Souza, Adhemar Zerlotini, Ludwig Geistlinger, Polyana C Tizioto, Jeremy F Taylor, Marina IP Rocha, Wellison JS Diniz, Luiz L Coutinho, Luciana CA Regitano
Supplementary Table S3. Bovine TFs with BLAST to “a” or “b” class human TF. The list contains accompanying information including: Ensembl gene IDs, HGNC identifiers, bovine TFs repertoire classification, Vaquerizas et al. 20 TF classification, BLAST results.
TF_ID	TF_Symbol	Bovine_Class	Human_Class_(Vaquerizas et al., 2009)	BLAST
				Identity	Human_gene_ID	Human_gene_Symbol	Human_Class
ENSBTAG00000004620	.	b	NO	0.84	ENSG00000125846	ZNF133	b
ENSBTAG00000013001	ZNF84	b	NO	0.85	ENSG00000198040	ZNF84	b
ENSBTAG00000037803	ZNF197	b	NO	0.9	ENSG00000186448	ZNF197	a
ENSBTAG00000040169	LOC509810	b	NO	0.69	ENSG00000121417	ZNF211	b
ENSBTAG00000047739	TSC22D1	b	NO	0.79	ENSG00000102804	TSC22D1	a

## Sheet: TableS4
A comprehensive manually-curated compendium of bovine transcription factors
Marcela M de Souza, Adhemar Zerlotini, Ludwig Geistlinger, Polyana C Tizioto, Jeremy F Taylor, Marina IP Rocha, Wellison JS Diniz, Luiz L Coutinho, Luciana CA Regitano
Supplementary Table S4. Final list of all genes analyzed and the bovine TFs classification. List of genes classified as “a”, “b”, “c”, “x”, ”y”. The list contains accompanying information including: Ensembl gene IDs, HGNC identifiers, human orthologue gene, orthology type and tissue expression if any.
Bovine_Class	Ensembl_ID	TF_Symbol	Orthologue_ID	Orthology_type	Human_Class (Vaquerizas et al., 2009)	Tissue_expression
a	ENSBTAG00000000040	MAFG	ENSG00000197063	ortholog_one2one	a	Lymph nodes; Cerebral cortex; Pons; Kidney; Heart; Liver; Gallbladder; Car con; Car ips; Ampulla; Muscle; Spleen; Jejunum; Blood
a	ENSBTAG00000000052	PKNOX2	ENSG00000165495	ortholog_one2one	b	Lymph nodes; Cerebral cortex; Pons; Kidney; Heart; Liver; Car con; Car ips; Ampulla; Jejunum
a	ENSBTAG00000000054	SNAPC4	ENSG00000165684	ortholog_one2one	a	Lymph nodes; Cerebral cortex; Pons; Heart; Car con; Ampulla; Muscle; Spleen; Jejunum; Blood
a	ENSBTAG00000000074	NFIA	ENSG00000162599	ortholog_one2one	a	Pons; Kidney; Heart; Liver; Spleen
a	ENSBTAG00000000176	SP3	ENSG00000172845	ortholog_one2one	a	Lymph nodes; Kidney; Liver; Car con; Car ips; Muscle; Spleen; Blood
a	ENSBTAG00000000332	ERF	ENSG00000105722	ortholog_one2one	a	Lymph nodes; Cerebral cortex; Pons; Kidney; Heart; Liver; Gallbladder; Car con; Car ips; Ampulla; Muscle; Spleen; Jejunum; Blood
a	ENSBTAG00000000340	ADNP	ENSG00000101126	ortholog_one2one	b	Lymph nodes; Cerebral cortex; Pons; Kidney; Heart; Liver; Gallbladder; Car con; Car ips; Ampulla; Muscle; Spleen; Jejunum; Blood
a	ENSBTAG00000000385	ZBTB18	ENSG00000179456	ortholog_one2one	a
a	ENSBTAG00000000410	PAX4	ENSG00000106331	ortholog_one2one	a
a	ENSBTAG00000000455	CREBZF	ENSG00000137504	ortholog_one2one	a	Lymph nodes; Cerebral cortex; Pons; Kidney; Heart; Liver; Gallbladder; Car con; Car ips; Ampulla; Muscle; Spleen; Jejunum; Blood
a	ENSBTAG00000000507	NR4A1	ENSG00000123358	ortholog_one2one	a	Kidney; Liver; Car con
a	ENSBTAG00000000536	ZNF395	ENSG00000186918	ortholog_one2one	a	Lymph nodes; Cerebral cortex; Pons; Heart; Liver; Gallbladder; Car con; Car ips; Ampulla; Muscle; Spleen; Blood
a	ENSBTAG00000000541	NKX2-1	ENSG00000136352	ortholog_one2one	a
a	ENSBTAG00000000558	NEUROD6	ENSG00000164600	ortholog_one2one	a	Pons; Ampulla
a	ENSBTAG00000000569	HES1	ENSG00000114315	ortholog_one2one	a	Lymph nodes; Cerebral cortex; Pons; Kidney; Heart; Liver; Gallbladder; Car con; Car ips; Ampulla; Muscle; Spleen; Jejunum; Blood
a	ENSBTAG00000000602	RXRB	ENSG00000204231	ortholog_one2one	a	Lymph nodes; Cerebral cortex; Pons; Kidney; Heart; Liver; Gallbladder; Car con; Car ips; Ampulla; Muscle; Spleen; Jejunum; Blood
a	ENSBTAG00000000656	NFATC1	ENSG00000131196	ortholog_one2one	a	Lymph nodes; Pons; Heart; Liver; Car ips; Muscle; Spleen; Jejunum; Blood
a	ENSBTAG00000000803	ZNF667	ENSG00000198046	ortholog_one2one	b	Lymph nodes; Cerebral cortex; Pons; Kidney; Heart; Liver; Gallbladder; Car con; Car ips; Ampulla; Muscle; Spleen; Jejunum
a	ENSBTAG00000000809	IRX1	ENSG00000170549	ortholog_one2one	a	Pons; Kidney
a	ENSBTAG00000000816	PRDM1	ENSG00000057657	ortholog_one2one	a	Lymph nodes; Cerebral cortex; Heart; Gallbladder; Car con; Car ips; Muscle; Spleen; Blood
a	ENSBTAG00000000819	RFX3	ENSG00000080298	ortholog_one2one	a	Cerebral cortex; Pons; Heart; Ampulla;
a	ENSBTAG00000000919	HEY2	ENSG00000135547	ortholog_one2one	a	Lymph nodes; Cerebral cortex; Pons; Heart; Liver; Gallbladder; Car con; Ampulla; Spleen
a	ENSBTAG00000000923	HOXC13	ENSG00000123364	ortholog_one2one	a
a	ENSBTAG00000000924	HOXC12	ENSG00000123407	ortholog_one2one	a
a	ENSBTAG00000001002	TCF7	ENSG00000081059	ortholog_one2one	a	Lymph nodes; Car con; Car ips; Muscle; Spleen; Blood
a	ENSBTAG00000001006	HMX3	ENSG00000188620	ortholog_one2one	b
a	ENSBTAG00000001042	MXD1	ENSG00000059728	ortholog_one2one	a	Lymph nodes; Cerebral cortex; Pons; Kidney; Heart; Liver; Gallbladder; Car con; Car ips; Ampulla; Muscle; Spleen; Jejunum; Blood
a	ENSBTAG00000001063	HOXA4	ENSG00000197576	ortholog_one2one	a	Lymph nodes; Cerebral cortex; Heart; Liver; Gallbladder; Car con; Car ips; Muscle; Spleen
a	ENSBTAG00000001069	TP53	ENSG00000141510	ortholog_one2one	a	Lymph nodes; Cerebral cortex; Pons; Kidney; Heart; Liver; Gallbladder; Car con; Car ips; Ampulla; Muscle; Spleen; Jejunum; Blood
a	ENSBTAG00000001146	HIVEP2	ENSG00000010818	ortholog_one2one	a	Lymph nodes; Cerebral cortex; Pons; Liver; Gallbladder; Car con; Ampulla; Muscle; Spleen; Blood
a	ENSBTAG00000001160	GMEB1	ENSG00000162419	ortholog_one2one	a	Lymph nodes; Cerebral cortex; Pons; Kidney; Heart; Liver; Gallbladder; Car con; Car ips; Ampulla; Muscle; Spleen; Jejunum; Blood
a	ENSBTAG00000001166	HSF5	ENSG00000176160	ortholog_one2one	a
a	ENSBTAG00000001221	NKX3-1	ENSG00000167034	ortholog_one2one	a
a	ENSBTAG00000001241	ISL1	ENSG00000016082	ortholog_one2one	a
a	ENSBTAG00000001250	TFAP2A	ENSG00000137203	ortholog_one2one	a
a	ENSBTAG00000001252	HIVEP1	ENSG00000095951	ortholog_one2one	a	Heart; Ampulla; Spleen; Jejunum
a	ENSBTAG00000001333	PPARG	ENSG00000132170	ortholog_one2one	a	Lymph nodes; Pons; Kidney; Liver; Car con; Muscle; Jejunum
a	ENSBTAG00000001385	ZSCAN2	ENSG00000176371	ortholog_one2one	a	Lymph nodes; Cerebral cortex; Pons; Kidney; Heart; Gallbladder; Car con; Car ips; Ampulla; Muscle; Spleen; Jejunum
a	ENSBTAG00000001439	HESX1	ENSG00000163666	ortholog_one2one	a	Lymph nodes; Cerebral cortex; Pons; Kidney; Heart; Liver; Gallbladder; Car con; Car ips; Ampulla; Muscle; Spleen; Jejunum
a	ENSBTAG00000001455	HOXA7	ENSG00000122592	ortholog_one2one	a	Lymph nodes; Cerebral cortex; Heart; Liver; Gallbladder; Car con; Muscle
a	ENSBTAG00000001509	ELK3	ENSG00000111145	ortholog_one2one	a	Lymph nodes; Cerebral cortex; Pons; Heart; Liver; Gallbladder; Car con; Car ips; Ampulla; Muscle; Spleen; Blood
a	ENSBTAG00000001511	BCL6	ENSG00000113916	ortholog_one2one	a	Lymph nodes; Cerebral cortex; Pons; Kidney; Heart; Liver; Gallbladder; Car con; Car ips; Ampulla; Muscle; Spleen; Jejunum; Blood
a	ENSBTAG00000001512	ZFP64	ENSG00000020256	ortholog_one2one	b	Lymph nodes; Cerebral cortex; Pons; Kidney; Heart; Liver; Gallbladder; Car con; Car ips; Ampulla; Muscle; Spleen; Jejunum; Blood
a	ENSBTAG00000001562	NFE2	ENSG00000123405	ortholog_one2one	a	Blood
a	ENSBTAG00000001649	ZFPM2	ENSG00000169946	ortholog_one2one	a
a	ENSBTAG00000001726	CDX4	ENSG00000131264	ortholog_one2one	a
a	ENSBTAG00000001755	NEUROD1	ENSG00000162992	ortholog_one2one	a	Pons; Heart; Gallbladder; Ampulla; Spleen
a	ENSBTAG00000001818	MEF2B	ENSG00000213999	ortholog_one2one	no	Lymph nodes; Cerebral cortex; Car con; Muscle
a	ENSBTAG00000001825	SP6	ENSG00000189120	ortholog_one2one	a	Ampulla; Muscle; Spleen; Blood
a	ENSBTAG00000001864	NR4A3	ENSG00000119508	ortholog_one2one	a	Ampulla; Muscle; Spleen
a	ENSBTAG00000001866	EMX1	ENSG00000135638	ortholog_one2one	b	Ampulla
a	ENSBTAG00000001871	NRL	ENSG00000129535	ortholog_one2one	a
a	ENSBTAG00000001919	ZNF652	ENSG00000198740	ortholog_one2one	b	Lymph nodes; Cerebral cortex; Pons; Kidney; Heart; Liver; Gallbladder; Car con; Car ips; Ampulla; Muscle; Spleen; Jejunum; Blood
a	ENSBTAG00000001959	TFAP2E	ENSG00000116819	ortholog_one2one	a
a	ENSBTAG00000002065	TFAP2C	ENSG00000087510	ortholog_one2one	a	Cerebral cortex; Car con
a	ENSBTAG00000002129	KLF5	ENSG00000102554	ortholog_one2one	a	Lymph nodes; Cerebral cortex; Heart; Gallbladder; Car con; Ampulla; Spleen; Blood
a	ENSBTAG00000002139	MIXL1	ENSG00000185155	ortholog_one2one	a	Gallbladder; Car con; Ampulla; Spleen
a	ENSBTAG00000002216	MYOD1	ENSG00000129152	ortholog_one2one	a	Liver
a	ENSBTAG00000002261	LBX1	ENSG00000138136	ortholog_one2one	a	Liver; Ampulla
a	ENSBTAG00000002294	SIM1	ENSG00000112246	ortholog_one2one	other
a	ENSBTAG00000002295	ATF2	ENSG00000115966	ortholog_one2one	a	Cerebral cortex; Pons; Kidney; Heart; Liver; Gallbladder; Car con; Car ips; Ampulla; Muscle; Spleen; Jejunum
a	ENSBTAG00000002335	HAND1	ENSG00000113196	ortholog_one2one	a	Gallbladder; Muscle; Spleen
a	ENSBTAG00000002341	ETS1	ENSG00000134954	ortholog_one2one	a
a	ENSBTAG00000002518	NKX6-1	ENSG00000163623	ortholog_one2one	a	Lymph nodes; Pons; Ampulla
a	ENSBTAG00000002586	TCF12	ENSG00000140262	ortholog_one2one	a	Lymph nodes; Cerebral cortex; Pons; Kidney; Heart; Liver; Gallbladder; Car con; Car ips; Ampulla; Muscle; Spleen; Jejunum
a	ENSBTAG00000002604	SP8	ENSG00000164651	ortholog_one2one	b	Ampulla
a	ENSBTAG00000002687	TSHZ3	ENSG00000121297	ortholog_one2one	a	Lymph nodes; Cerebral cortex; Pons; Kidney; Heart; Liver; Gallbladder; Car con; Car ips; Ampulla; Muscle; Spleen; Jejunum; Blood
a	ENSBTAG00000002835	SMAD1	ENSG00000170365	ortholog_one2one	a	Lymph nodes; Cerebral cortex; Pons; Kidney; Heart; Liver; Gallbladder; Car con; Car ips; Ampulla; Muscle; Spleen; Jejunum
a	ENSBTAG00000002849	IRF6	ENSG00000117595	ortholog_one2one	a	Lymph nodes; Cerebral cortex; Heart; Gallbladder; Car con; Car ips; Spleen
a	ENSBTAG00000002895	ATOH1	ENSG00000172238	ortholog_one2one	a	Gallbladder; Spleen
a	ENSBTAG00000002929	IRF4	ENSG00000137265	ortholog_one2one	a	Lymph nodes; Heart; Gallbladder; Car con; Car ips; Muscle; Spleen; Jejunum; Blood
a	ENSBTAG00000002936	PRRX2	ENSG00000167157	ortholog_one2one	a
a	ENSBTAG00000002952	TBX19	ENSG00000143178	ortholog_one2one	a
a	ENSBTAG00000003021	SP1	ENSG00000185591	ortholog_one2one	a	Lymph nodes; Cerebral cortex; Pons; Kidney; Heart; Liver; Gallbladder; Car con; Car ips; Ampulla; Muscle; Spleen; Blood
a	ENSBTAG00000003027	EMX2	ENSG00000170370	ortholog_one2one	a	Lymph nodes; Cerebral cortex; Kidney; Heart; Liver; Car con; Ampulla; Muscle; Spleen
a	ENSBTAG00000003077	DPF2	ENSG00000133884	ortholog_one2one	a	Lymph nodes; Cerebral cortex; Pons; Kidney; Heart; Liver; Gallbladder; Car con; Car ips; Ampulla; Muscle; Spleen; Jejunum; Blood
a	ENSBTAG00000003101	SALL4	ENSG00000101115	ortholog_one2one	b	Heart; Liver; Car ips
a	ENSBTAG00000003172	MEIS2	ENSG00000134138	ortholog_one2one	a	Lymph nodes; Cerebral cortex; Heart; Gallbladder; Car con; Ampulla; Muscle; Spleen
a	ENSBTAG00000003184	GATA1	ENSG00000102145	ortholog_one2one	a	Blood
a	ENSBTAG00000003207	SP5	ENSG00000204335	ortholog_one2one	a
a	ENSBTAG00000003238	MEOX2	ENSG00000106511	ortholog_one2one	a	Lymph nodes; Cerebral cortex; Kidney; Liver; Gallbladder; Car con; Car ips; Muscle; Spleen; Jejunum
a	ENSBTAG00000003264	NR1H2	ENSG00000131408	ortholog_one2one	a	Lymph nodes; Cerebral cortex; Pons; Kidney; Heart; Liver; Gallbladder; Car con; Car ips; Ampulla; Muscle; Spleen; Jejunum; Blood
a	ENSBTAG00000003278	HOXC10	ENSG00000180818	ortholog_one2one	a
a	ENSBTAG00000003304	HOXC4	ENSG00000198353	ortholog_one2one	a	Lymph nodes; Cerebral cortex; Heart; Gallbladder; Car con; Muscle; Spleen
a	ENSBTAG00000003331	NEUROG1	ENSG00000181965	ortholog_one2one	a
a	ENSBTAG00000003335	VSX1	ENSG00000100987	ortholog_one2one	a
a	ENSBTAG00000003396	MAFB	ENSG00000204103	ortholog_one2one	a	Lymph nodes; Cerebral cortex; Pons; Kidney; Heart; Liver; Gallbladder; Car con; Car ips; Ampulla; Muscle; Spleen; Jejunum; Blood
a	ENSBTAG00000003457	ATF5	ENSG00000169136	ortholog_one2one	a	Lymph nodes; Cerebral cortex; Pons; Kidney; Heart; Liver; Gallbladder; Car con; Car ips; Ampulla; Muscle; Spleen; Jejunum
a	ENSBTAG00000003514	HSF4	ENSG00000102878	ortholog_one2one	a	Cerebral cortex; Kidney; Heart; Liver; Gallbladder; Car con; Car ips; Ampulla; Muscle; Spleen; Jejunum
a	ENSBTAG00000003546	TFAM	ENSG00000108064	ortholog_one2one	a	Lymph nodes; Cerebral cortex; Pons; Kidney; Heart; Liver; Gallbladder; Car con; Car ips; Ampulla; Muscle; Spleen; Jejunum; Blood
a	ENSBTAG00000003575	ZKSCAN4	ENSG00000189298	ortholog_one2many	b	Lymph nodes; Cerebral cortex; Pons; Heart; Gallbladder; Car con; Ampulla; Muscle; Spleen
a	ENSBTAG00000003602	RBPJ	ENSG00000168214	ortholog_one2one	a	Lymph nodes; Cerebral cortex; Pons; Heart; Liver; Gallbladder; Car con; Car ips; Ampulla; Muscle; Spleen; Blood
a	ENSBTAG00000003650	NR4A2	ENSG00000153234	ortholog_one2one	a	Heart; Liver; Gallbladder; Ampulla
a	ENSBTAG00000003711	EPAS1	ENSG00000116016	ortholog_one2one	a	Lymph nodes; Cerebral cortex; Pons; Kidney; Heart; Liver; Gallbladder; Car con; Car ips; Ampulla; Muscle; Spleen; Jejunum
a	ENSBTAG00000003968	UBP1	ENSG00000153560	ortholog_one2one	a
a	ENSBTAG00000003971	E2F1	ENSG00000101412	ortholog_one2one	a	Lymph nodes; Pons; Heart; Ampulla; Spleen; Jejunum; Blood
a	ENSBTAG00000003992	LHX4	ENSG00000121454	ortholog_one2one	a
a	ENSBTAG00000004022	PLAG1	ENSG00000181690	ortholog_one2one	a	Cerebral cortex
a	ENSBTAG00000004029	.	ENSG00000196233	ortholog_one2one	a
a	ENSBTAG00000004037	JUN	ENSG00000177606	ortholog_one2one	a	Lymph nodes; Cerebral cortex; Pons; Kidney; Heart; Liver; Gallbladder; Car con; Car ips; Ampulla; Muscle; Spleen; Jejunum; Blood
a	ENSBTAG00000004104	RUNX2	ENSG00000124813	ortholog_one2one	a	Lymph nodes; Car con; Car ips; Muscle; Spleen; Jejunum
a	ENSBTAG00000004119	NEUROD2	ENSG00000171532	ortholog_one2one	a	Ampulla
a	ENSBTAG00000004136	NFE2L3	ENSG00000050344	ortholog_one2one	a	Lymph nodes; Cerebral cortex; Pons; Heart; Gallbladder; Car con; Car ips; Ampulla; Muscle; Spleen; Blood
a	ENSBTAG00000004139	BACH1	ENSG00000156273	ortholog_one2one	a	Lymph nodes; Pons; Kidney; Heart; Liver; Gallbladder; Car con; Ampulla; Muscle; Spleen; Jejunum
a	ENSBTAG00000004154	SKIL	ENSG00000136603	ortholog_one2one	a	Lymph nodes
a	ENSBTAG00000004159	SIX2	ENSG00000170577	ortholog_one2one	a	Kidney; Liver; Muscle
a	ENSBTAG00000004189	MLXIP	ENSG00000175727	ortholog_one2one	a	Cerebral cortex; Pons; Kidney; Heart; Liver; Gallbladder; Car con; Car ips; Ampulla; Muscle; Spleen; Jejunum; Blood
a	ENSBTAG00000004313	HOXD13	ENSG00000128714	ortholog_one2one	a
a	ENSBTAG00000004314	HOXD12	ENSG00000170178	ortholog_one2one	a
a	ENSBTAG00000004322	FOS	ENSG00000170345	ortholog_one2one	a	Lymph nodes; Cerebral cortex; Pons; Kidney; Heart; Liver; Gallbladder; Car con; Car ips; Ampulla; Muscle; Spleen; Jejunum; Blood
a	ENSBTAG00000004368	NFATC3	ENSG00000072736	ortholog_one2one	a	Lymph nodes; Cerebral cortex; Pons; Kidney; Heart; Liver; Car con; Car ips; Ampulla; Muscle; Spleen; Jejunum; Blood
a	ENSBTAG00000004380	STAT2	ENSG00000170581	ortholog_one2one	a	Lymph nodes; Cerebral cortex; Pons; Liver; Gallbladder; Car con; Car ips; Muscle; Spleen; Blood
a	ENSBTAG00000004468	BARX1	ENSG00000131668	ortholog_one2one	a
a	ENSBTAG00000004498	ESR2	ENSG00000140009	ortholog_one2one	a	Lymph nodes; Cerebral cortex; Heart; Car con; Ampulla
a	ENSBTAG00000004518	GRHL2	ENSG00000083307	ortholog_one2one	a	Lymph nodes; Cerebral cortex; Heart; Gallbladder; Car con; Spleen
a	ENSBTAG00000004561	PAX6	ENSG00000007372	ortholog_one2one	a	Pons; Ampulla
a	ENSBTAG00000004570	PRRX1	ENSG00000116132	ortholog_one2one	a	Lymph nodes; Cerebral cortex; Pons; Kidney; Heart; Liver; Car con; Ampulla; Muscle; Jejunum
a	ENSBTAG00000004602	PITX1	ENSG00000069011	ortholog_one2one	a	Cerebral cortex; Heart; Gallbladder; Spleen
a	ENSBTAG00000004742	RUNX1	ENSG00000159216	ortholog_one2one	a	Muscle; Spleen
a	ENSBTAG00000004761	FOXH1	ENSG00000160973	ortholog_one2one	a	Spleen
a	ENSBTAG00000004822	SOX10	ENSG00000100146	ortholog_one2one	a	Pons; Gallbladder; Ampulla; Spleen
a	ENSBTAG00000004835	HOXD3	ENSG00000128652	ortholog_one2one	a	Lymph nodes; Heart; Liver; Car con; Muscle; Spleen
a	ENSBTAG00000004838	IRX5	ENSG00000176842	ortholog_one2one	b	Pons; Kidney
a	ENSBTAG00000004879	FOXO4	ENSG00000184481	ortholog_one2one	a	Lymph nodes; Cerebral cortex; Pons; Heart; Liver; Gallbladder; Car con; Car ips; Ampulla; Muscle; Spleen; Blood
a	ENSBTAG00000004953	ELK4	ENSG00000158711	ortholog_one2one	a	Lymph nodes; Cerebral cortex; Pons; Kidney; Heart; Liver; Gallbladder; Car con; Car ips; Ampulla; Muscle; Spleen; Jejunum; Blood
a	ENSBTAG00000004989	IRF5	ENSG00000128604	ortholog_one2one	a	Car ips; Muscle; Spleen; Blood
a	ENSBTAG00000005010	MXD3	ENSG00000213347	ortholog_one2one	a	Lymph nodes; Heart; Gallbladder; Muscle; Spleen; Blood
a	ENSBTAG00000005029	TAL1	ENSG00000162367	ortholog_one2one	b	Pons; Kidney; Gallbladder; Car con; Muscle; Spleen; Jejunum; Blood
a	ENSBTAG00000005067	UBTF	ENSG00000108312	ortholog_one2one	a	Lymph nodes; Cerebral cortex; Pons; Kidney; Heart; Liver; Gallbladder; Car con; Car ips; Ampulla; Muscle; Spleen; Jejunum; Blood
a	ENSBTAG00000005195	ZNF200	ENSG00000010539	ortholog_one2one	a	Cerebral cortex; Pons; Kidney; Heart; Liver; Gallbladder; Car con; Car ips; Ampulla; Muscle; Spleen; Jejunum; Blood
a	ENSBTAG00000005227	ATF6	ENSG00000118217	ortholog_one2one	a
a	ENSBTAG00000005230	SHOX2	ENSG00000168779	ortholog_one2one	a
a	ENSBTAG00000005404	MSC	ENSG00000178860	ortholog_one2one	a	Lymph node; Cerebral cortex; Kidney; Heart;Gallbladder; Car con; Car ips; Ampulla; Muscle; Spleen; Jenunum; Blood
a	ENSBTAG00000005425	GATA4	ENSG00000136574	ortholog_one2one	a	Car ips; Spleen
a	ENSBTAG00000005443	MIER1	ENSG00000198160	ortholog_one2one	a	Lymph nodes; Cerebral cortex; Pons; Kidney; Heart; Liver; Gallbladder; Car con; Car ips; Ampulla; Muscle; Spleen; Jejunum
a	ENSBTAG00000005461	SOX15	ENSG00000129194	ortholog_one2one	a	Lymph nodes; Pons; Kidney; Heart; Liver; Gallbladder; Car con; Car ips; Ampulla; Muscle; Spleen; Jejunum; Blood
a	ENSBTAG00000005474	CREB1	ENSG00000118260	ortholog_one2one	a	Lymph nodes; Cerebral cortex; Pons; Kidney; Heart; Liver; Gallbladder; Car con; Car ips; Ampulla; Muscle; Spleen; Jejunum; Blood
a	ENSBTAG00000005524	HBP1	ENSG00000105856	ortholog_one2one	a	Lymph nodes; Cerebral cortex; Pons; Kidney; Heart; Liver; Gallbladder; Car con; Car ips; Ampulla; Muscle; Spleen; Blood
a	ENSBTAG00000005525	LHX6	ENSG00000106852	ortholog_one2one	a	Car ips
a	ENSBTAG00000005546	HOXB7	ENSG00000260027	ortholog_one2one	no	Lymph nodes; Cerebral cortex; Kidney; Heart; Liver; Gallbladder; Car con; Car ips; Muscle; Spleen; Jejunum
a	ENSBTAG00000005560	ST18	ENSG00000147488	ortholog_one2one	a
a	ENSBTAG00000005572	ZNF205	ENSG00000122386	ortholog_one2one	a	Lymph nodes; Cerebral cortex; Pons; Kidney; Heart; Liver; Gallbladder; Car con; Car ips; Ampulla; Muscle; Spleen; Jejunum
a	ENSBTAG00000005606	HOXC9	ENSG00000180806	ortholog_one2one	a	Lymph nodes; Cerebral cortex; Liver; Gallbladder; Car con; Muscle; Spleen;
a	ENSBTAG00000005648	POU4F2	ENSG00000151615	ortholog_one2one	a
a	ENSBTAG00000005734	GATA6	ENSG00000141448	ortholog_one2one	a	Kidney; Heart; Car ips; Muscle; Spleen; Jejunum
a	ENSBTAG00000005741	DLX2	ENSG00000115844	ortholog_one2one	a	Heart; Ampulla
a	ENSBTAG00000005748	SOX17	ENSG00000164736	ortholog_one2one	a	Lymph nodes; Cerebral cortex; Kidney; Heart; Liver; Gallbladder; Car con; Car ips; Ampulla; Muscle; Spleen; Jejunum
a	ENSBTAG00000005750	TCF15	ENSG00000125878	ortholog_one2one	a	Kidney; Liver; Gallbladder; Ampulla; Muscle; Spleen
a	ENSBTAG00000005816	IRF9	ENSG00000213928	ortholog_one2one	a	Lymph nodes; Cerebral cortex; Pons; Kidney; Heart; Liver; Gallbladder; Car con; Car ips; Ampulla; Muscle; Spleen; Jejunum; Blood
a	ENSBTAG00000005863	ATF7	ENSG00000170653	ortholog_one2one	a	Lymph nodes; Cerebral cortex; Pons; Kidney; Heart; Liver; Gallbladder; Car con; Car ips; Ampulla; Muscle; Spleen
a	ENSBTAG00000005871	MECOM	ENSG00000085276	ortholog_one2one	b	Lymph nodes; Cerebral cortex; Kidney; Heart; Gallbladder; Car con; Car ips; Ampulla; Spleen; Jejunum
a	ENSBTAG00000005938	BARHL2	ENSG00000143032	ortholog_one2one	a	Lymph nodes; Cerebral cortex; Heart; Liver; Gallbladder; Car con; Car ips; Ampulla; Spleen
a	ENSBTAG00000005951	HIC2	ENSG00000169635	ortholog_one2one	a	Lymph nodes; Heart; Car con; Ampulla; Muscle; Spleen;
a	ENSBTAG00000005952	CEBPE	ENSG00000092067	ortholog_one2one	a	Gallbladder; Spleen; Jejunum; Blood
a	ENSBTAG00000005953	ESX1	ENSG00000123576	ortholog_one2one	b	Lymph nodes; Cerebral cortex; Pons; Kidney; Heart; Liver; Gallbladder; Car con; Car ips; Ampulla; Muscle; Spleen; Jejunum; Blood
a	ENSBTAG00000005970	XBP1	ENSG00000100219	ortholog_one2one	a	Lymph nodes; Cerebral cortex; Pons; Kidney; Heart; Liver; Gallbladder; Car con; Car ips; Ampulla; Muscle; Spleen; Jejunum; Blood
a	ENSBTAG00000005980	RREB1	ENSG00000124782	ortholog_one2one	a
a	ENSBTAG00000006030	MYOG	ENSG00000122180	ortholog_one2one	a	Liver
a	ENSBTAG00000006083	KLF1	ENSG00000105610	ortholog_one2one	a	Heart
a	ENSBTAG00000006095	PRDM13	ENSG00000112238	ortholog_one2one	b
a	ENSBTAG00000006143	CREB3L1	ENSG00000157613	ortholog_one2one	a	Lymph nodes; Cerebral cortex; Kidney; Heart; Gallbladder; Car con; Car ips; Ampulla; Muscle; Spleen; Jejunum; Blood
a	ENSBTAG00000006170	ZNF76	ENSG00000065029	ortholog_one2one	a	Lymph nodes; Cerebral cortex; Pons; Kidney; Heart; Liver; Gallbladder; Car con; Car ips; Ampulla; Muscle; Spleen; Jejunum
a	ENSBTAG00000006194	FOSL1	ENSG00000175592	ortholog_one2one	a
a	ENSBTAG00000006222	TFDP2	ENSG00000114126	ortholog_one2one	a	Cerebral cortex; Pons; Kidney; Heart; Liver; Gallbladder; Car con; Car ips; Ampulla; Muscle; Spleen; Jejunum; Blood
a	ENSBTAG00000006335	STAT6	ENSG00000166888	ortholog_one2one	a	Lymph nodes; Cerebral cortex; Pons; Heart; Gallbladder; Car con; Car ips; Ampulla; Muscle; Spleen; Blood
a	ENSBTAG00000006338	MYCL	ENSG00000116990	ortholog_one2one	b
a	ENSBTAG00000006352	MYT1	ENSG00000196132	ortholog_one2one	a	Pons; Ampulla
a	ENSBTAG00000006366	NFATC4	ENSG00000100968	ortholog_one2one	a	Lymph nodes; Kidney; Heart; Gallbladder; Car con; Muscle; Spleen; Jejunum
a	ENSBTAG00000006431	NEUROG3	ENSG00000122859	ortholog_one2one	a	Spleen
a	ENSBTAG00000006511	MTF1	ENSG00000188786	ortholog_one2one	a	Lymph nodes; Cerebral cortex; Pons; Kidney; Heart; Liver; Gallbladder; Car con; Car ips; Ampulla; Muscle; Spleen; Jejunum; Blood
a	ENSBTAG00000006558	SOHLH1	ENSG00000165643	ortholog_one2one	a	Jejunum
a	ENSBTAG00000006618	HLF	ENSG00000108924	ortholog_one2one	b	Lymph nodes; Cerebral cortex; Pons; Kidney; Heart; Liver; Gallbladder; Car con; Car ips; Ampulla; Muscle; Spleen; Jejunum; Blood
a	ENSBTAG00000006631	GLI1	ENSG00000111087	ortholog_one2one	a	Gallbladder; Car con; Car ips; Muscle; Spleen
a	ENSBTAG00000006633	IRF3	ENSG00000126456	ortholog_one2one	a	Lymph nodes; Cerebral cortex; Pons; Kidney; Heart; Liver; Gallbladder; Car con; Car ips; Ampulla; Muscle; Spleen; Jejunum; Blood
a	ENSBTAG00000006679	MITF	ENSG00000187098	ortholog_one2one	a	Lymph nodes; Pons; Kidney; Heart; Liver; Gallbladder; Car con; Muscle; Jejunum
a	ENSBTAG00000006742	PAX1	ENSG00000125813	ortholog_one2one	a
a	ENSBTAG00000006754	DBP	ENSG00000105516	ortholog_one2one	a	Lymph nodes; Cerebral cortex; Pons; Kidney; Heart; Liver; Gallbladder; Car con; Car ips; Ampulla; Spleen; Jejunum; Blood
a	ENSBTAG00000006760	OTX1	ENSG00000115507	ortholog_one2one	a	Ampulla
a	ENSBTAG00000006805	ZNF180	ENSG00000167384	ortholog_one2one	a	Kidney; Gallbladder
a	ENSBTAG00000006844	LEF1	ENSG00000138795	ortholog_one2one	a	Lymph nodes; Cerebral cortex; Pons; Heart; Gallbladder; Car con; Ampulla; Muscle; Spleen; Blood
a	ENSBTAG00000006862	MEIS3	ENSG00000105419	ortholog_one2one	a	Lymph nodes; Cerebral cortex; Pons; Kidney; Heart; Gallbladder; Car con; Ampulla; Muscle; Spleen; Jejunum
a	ENSBTAG00000006879	HOXC11	ENSG00000123388	ortholog_one2one	a	Car con
a	ENSBTAG00000006919	SMAD4	ENSG00000141646	ortholog_one2one	a	Lymph nodes; Cerebral cortex; Pons; Kidney; Heart; Liver; Gallbladder; Car con; Car ips; Ampulla; Muscle; Jejunum
a	ENSBTAG00000007012	ZNF3	ENSG00000166526	ortholog_one2one	a	Lymph nodes; Cerebral cortex; Pons; Kidney; Heart; Liver; Gallbladder; Car con; Car ips; Ampulla; Muscle; Spleen; Jejunum; Blood
a	ENSBTAG00000007159	ESR1	ENSG00000091831	ortholog_one2one	a	Lymph nodes; Cerebral cortex; Heart; Liver; Car con
a	ENSBTAG00000007356	ELF1	ENSG00000120690	ortholog_one2one	a	Lymph nodes; Cerebral cortex; Pons; Kidney; Heart; Liver; Gallbladder; Car con; Car ips; Ampulla; Muscle; Spleen; Jejunum; Blood
a	ENSBTAG00000007359	PROP1	ENSG00000175325	ortholog_one2one	a
a	ENSBTAG00000007485	GRHL1	ENSG00000134317	ortholog_one2one	a	Lymph nodes; Spleen
a	ENSBTAG00000007589	SMAD9	ENSG00000120693	ortholog_one2one	a	Gallbladder; Car ips
a	ENSBTAG00000007592	RARG	ENSG00000172819	ortholog_one2one	a	Lymph nodes; Cerebral cortex; Heart; Gallbladder; Car con; Car ips; Muscle; Blood
a	ENSBTAG00000007603	HOXB1	ENSG00000120094	ortholog_one2one	a
a	ENSBTAG00000007629	THAP1	ENSG00000131931	ortholog_one2one	c	Lymph nodes; Cerebral cortex; Pons; Kidney; Heart; Liver; Gallbladder; Car con; Car ips; Ampulla; Muscle; Spleen; Jejunum; Blood
a	ENSBTAG00000007674	ISX	ENSG00000175329	ortholog_one2one	b
a	ENSBTAG00000007678	MKX	ENSG00000150051	ortholog_one2one	b
a	ENSBTAG00000007718	TGIF1	ENSG00000177426	ortholog_one2one	a	Lymph nodes; Cerebral cortex; Pons; Kidney; Heart; Liver; Gallbladder; Car con; Car ips; Ampulla; Muscle; Spleen; Jejunum; Blood
a	ENSBTAG00000007730	ZFY	ENSG00000067646	ortholog_one2many	a
a	ENSBTAG00000007746	AHR	ENSG00000106546	ortholog_one2one	other	Lymph nodes; Cerebral cortex; Pons; Kidney; Heart; Gallbladder; Car con; Car ips; Ampulla; Muscle; Spleen; Jejunum; Blood
a	ENSBTAG00000007761	ZBTB5	ENSG00000168795	ortholog_one2one	b	Lymph nodes; Cerebral cortex; Pons; Heart; Liver; Gallbladder; Car con; Car ips; Ampulla; Muscle; Spleen
a	ENSBTAG00000007765	TFCP2L1	ENSG00000115112	ortholog_one2one	a	Cerebral cortex; Heart; Spleen
a	ENSBTAG00000007767	TBX15	ENSG00000092607	ortholog_one2one	b	Liver
a	ENSBTAG00000007783	MYBL2	ENSG00000101057	ortholog_one2one	a	Lymph nodes; Pons; Heart; Gallbladder; Car con; Car ips; Ampulla; Muscle; Spleen; Jejunum; Blood
a	ENSBTAG00000007827	RCOR2	ENSG00000167771	ortholog_one2one	a	Lymph nodes; Pons; Kidney; Gallbladder; Car con; Ampulla; Jejunum
a	ENSBTAG00000007867	STAT1	ENSG00000115415	ortholog_one2one	a	Lymph nodes; Cerebral cortex; Pons; Kidney; Heart; Liver; Gallbladder; Car con; Car ips; Ampulla; Muscle; Spleen; Jejunum; Blood
a	ENSBTAG00000007884	SREBF1	ENSG00000072310	ortholog_one2one	a	Lymph nodes; Cerebral cortex; Pons; Kidney; Heart; Liver; Gallbladder; Car con; Car ips; Ampulla; Muscle; Spleen; Jejunum; Blood
a	ENSBTAG00000007986	NSD2	ENSG00000109685	ortholog_one2one	a
a	ENSBTAG00000008062	DMRT2	ENSG00000173253	ortholog_one2one	a	Lymph nodes; Cerebral cortex; Heart; Liver; Car con
a	ENSBTAG00000008063	PPARA	ENSG00000186951	ortholog_one2one	a	Lymph nodes; Cerebral cortex; Pons; Heart; Liver; Gallbladder; Car con; Car ips; Ampulla; Muscle; Spleen
a	ENSBTAG00000008132	SOX13	ENSG00000143842	ortholog_one2one	a	Heart
a	ENSBTAG00000008138	HOXA2	ENSG00000105996	ortholog_one2one	a	Lymph nodes; Heart; Liver; Gallbladder; Spleen
a	ENSBTAG00000008139	HOXA3	ENSG00000105997	ortholog_one2one	a	Lymph nodes; Cerebral cortex; Gallbladder; Car con; Spleen
a	ENSBTAG00000008148	GCM1	ENSG00000137270	ortholog_one2one	a
a	ENSBTAG00000008175	ZNF713	ENSG00000178665	ortholog_one2one	b	Lymph nodes; Kidney; Heart; Liver; Gallbladder; Car con; Car ips; Ampulla; Muscle;
a	ENSBTAG00000008182	FOSB	ENSG00000125740	ortholog_one2one	a	Lymph nodes; Cerebral cortex; Pons; Kidney; Heart; Liver; Car con; Ampulla; Muscle; Spleen; Jejunum; Blood
a	ENSBTAG00000008272	EBF3	ENSG00000108001	ortholog_one2one	a
a	ENSBTAG00000008280	HNF4G	ENSG00000164749	ortholog_one2one	a	Gallbladder; Spleen
a	ENSBTAG00000008283	FLI1	ENSG00000151702	ortholog_one2one	a	Lymph nodes; Cerebral cortex; Pons; Kidney; Heart; Liver; Gallbladder; Car con; Car ips; Ampulla; Muscle; Spleen; Jejunum; Blood
a	ENSBTAG00000008289	ZBTB4	ENSG00000174282	ortholog_one2one	a	Lymph nodes; Cerebral cortex; Pons; Kidney; Heart; Liver; Gallbladder; Car con; Car ips; Ampulla; Muscle; Spleen; Jejunum; Blood
a	ENSBTAG00000008313	KLF15	ENSG00000163884	ortholog_one2one	a	Lymph nodes; Kidney; Heart; Car con; Car ips
a	ENSBTAG00000008333	ETV4	ENSG00000175832	ortholog_one2one	a	Cerebral cortex; Gallbladder
a	ENSBTAG00000008409	MYC	ENSG00000136997	ortholog_one2one	a	Lymph nodes; Cerebral cortex; Pons; Kidney; Heart; Liver; Gallbladder; Car con; Car ips; Ampulla; Muscle; Spleen; Jejunum; Blood
a	ENSBTAG00000008410	OVOL2	ENSG00000125850	ortholog_one2one	b	Lymph nodes; Cerebral cortex; Heart; Gallbladder; Car con; Ampulla; Spleen;
a	ENSBTAG00000008448	MEIS1	ENSG00000143995	ortholog_one2one	a	Lymph nodes; Cerebral cortex; Pons; Kidney; Heart; Liver; Gallbladder; Car con; Car ips; Ampulla; Muscle; Spleen; Jejunum
a	ENSBTAG00000008501	FOXD3	ENSG00000187140	ortholog_one2one	a	Cerebral cortex; Kidney; Liver; Gallbladder; Car con; Spleen
a	ENSBTAG00000008520	NFIC	ENSG00000141905	ortholog_one2one	a	Lymph nodes; Cerebral cortex; Pons; Heart; Liver; Gallbladder; Car con; Car ips; Ampulla; Muscle; Spleen; Blood
a	ENSBTAG00000008523	TFE3	ENSG00000068323	ortholog_one2one	a	Lymph nodes; Cerebral cortex; Pons; Heart; Liver; Gallbladder; Car con; Car ips; Ampulla; Muscle; Spleen; Blood
a	ENSBTAG00000008544	SALL1	ENSG00000103449	ortholog_one2one	a	Lymph nodes; Cerebral cortex; Pons; Heart; Gallbladder; Car con; Car ips; Ampulla; Spleen
a	ENSBTAG00000008545	ATF3	ENSG00000162772	ortholog_one2one	a	Lymph nodes; Cerebral cortex; Pons; Kidney; Heart; Liver; Gallbladder; Car con; Car ips; Ampulla; Muscle; Spleen; Jejunum; Blood
a	ENSBTAG00000008571	CUX2	ENSG00000111249	ortholog_one2one	a	Ampulla
a	ENSBTAG00000008645	ESRRA	ENSG00000173153	ortholog_one2one	a	Lymph nodes; Cerebral cortex; Pons; Kidney; Heart; Liver; Gallbladder; Car con; Car ips; Ampulla; Muscle; Spleen; Jejunum; Blood
a	ENSBTAG00000008649	ETV3	ENSG00000117036	ortholog_one2one	a	Lymph nodes; Cerebral cortex; Kidney; Heart; Liver; Gallbladder; Car con; Car ips; Ampulla; Muscle; Spleen; Jejunum; Blood
a	ENSBTAG00000008688	HEYL	ENSG00000163909	ortholog_one2one	a	Lymph nodes; Kidney; Heart; Liver; Gallbladder; Car con; Car ips; Ampulla; Muscle; Spleen; Jejunum
a	ENSBTAG00000008695	TCF3	ENSG00000071564	ortholog_one2one	a	Lymph nodes; Cerebral cortex; Pons; Heart; Liver; Gallbladder; Car con; Car ips; Ampulla; Muscle; Spleen; Blood
a	ENSBTAG00000008737	DR1	ENSG00000117505	ortholog_one2one	b	Lymph nodes; Cerebral cortex; Pons; Kidney; Heart; Liver; Gallbladder; Car con; Car ips; Ampulla; Muscle; Spleen; Jejunum; Blood
a	ENSBTAG00000008756	ELF3	ENSG00000163435	ortholog_one2one	a	Lymph nodes; Cerebral cortex; Pons; Heart; Gallbladder; Car con; Car ips; Spleen; Jejunum; Blood
a	ENSBTAG00000008794	ATF6B	ENSG00000213676	ortholog_one2one	a	Lymph nodes; Cerebral cortex; Pons; Kidney; Heart; Liver; Gallbladder; Car con; Car ips; Ampulla; Muscle; Spleen; Jejunum; Blood
a	ENSBTAG00000008898	GBX2	ENSG00000168505	ortholog_one2one	b
a	ENSBTAG00000008905	FIGLA	ENSG00000183733	ortholog_one2one	a
a	ENSBTAG00000009017	NR5A1	ENSG00000136931	ortholog_one2one	a	Lymph nodes; Jejunum
a	ENSBTAG00000009046	TBX6	ENSG00000149922	ortholog_one2one	a	Pons; Heart; Car ips; Ampulla; Spleen; Jejunum
a	ENSBTAG00000009059	PITX2	ENSG00000164093	ortholog_one2one	a	Liver; Spleen
a	ENSBTAG00000009128	POU1F1	ENSG00000064835	ortholog_one2one	a
a	ENSBTAG00000009153	MLXIPL	ENSG00000009950	ortholog_one2one	a	Heart; Liver; Gallbladder; Car ips; Muscle; Spleen; Jejunum
a	ENSBTAG00000009186	PAX9	ENSG00000198807	ortholog_one2one	a
a	ENSBTAG00000009199	GLIS2	ENSG00000126603	ortholog_one2one	b	Lymph nodes; Cerebral cortex; Pons; Kidney; Heart; Gallbladder; Car con; Car ips; Ampulla; Muscle; Spleen; Jejunum
a	ENSBTAG00000009206	FOXS1	ENSG00000179772	ortholog_one2one	b	Lymph nodes; Cerebral cortex; Pons; Kidney; Heart; Liver; Gallbladder; Car ips; Ampulla; Muscle; Spleen; Jejunum; Blood
a	ENSBTAG00000009214	ETS2	ENSG00000157557	ortholog_one2one	a	Lymph nodes; Cerebral cortex; Heart; Liver; Car con; Car ips; Ampulla; Spleen;
a	ENSBTAG00000009215	NR1I3	ENSG00000143257	ortholog_one2one	a	Car ips; Spleen
a	ENSBTAG00000009238	HOXC6	ENSG00000197757	ortholog_one2one	a	Lymph nodes; Cerebral cortex; Heart; Liver; Gallbladder; Car con; Muscle; Spleen
a	ENSBTAG00000009265	NR5A2	ENSG00000116833	ortholog_one2one	a	Car ips
a	ENSBTAG00000009378	E2F5	ENSG00000133740	ortholog_one2one	a	Lymph nodes; Cerebral cortex; Pons; Kidney; Heart; Liver; Gallbladder; Car con; Car ips; Ampulla; Muscle; Spleen; Jejunum; Blood
a	ENSBTAG00000009426	EZH2	ENSG00000106462	ortholog_one2one	a	Lymph nodes; Gallbladder; Ampulla; Muscle; Spleen
a	ENSBTAG00000009451	JDP2	ENSG00000140044	ortholog_one2one	b	Lymph nodes; Cerebral cortex; Pons; Kidney; Heart; Gallbladder; Car con; Car ips; Ampulla; Muscle; Spleen; Jejunum; Blood
a	ENSBTAG00000009496	STAT5A	ENSG00000126561	ortholog_one2one	a	Lymph nodes; Cerebral cortex; Pons; Kidney; Heart; Liver; Gallbladder; Car con; Car ips; Ampulla; Muscle; Spleen; Jejunum; Blood
a	ENSBTAG00000009562	ZNF593	ENSG00000142684	ortholog_one2one	a	Lymph nodes; Cerebral cortex; Pons; Kidney; Heart; Liver; Gallbladder; Car con; Car ips; Ampulla; Muscle; Spleen; Jejunum; Blood
a	ENSBTAG00000009625	DMBX1	ENSG00000197587	ortholog_one2one	b
a	ENSBTAG00000009634	HOXC5	ENSG00000172789	ortholog_one2one	a	Lymph nodes; Cerebral cortex; Heart; Liver; Gallbladder; Muscle; Spleen
a	ENSBTAG00000009663	YBX3	ENSG00000060138	ortholog_one2one	a
a	ENSBTAG00000009750	RAX2	ENSG00000173976	ortholog_one2one	b
a	ENSBTAG00000009832	NOBOX	ENSG00000106410	ortholog_one2one	b	Pons
a	ENSBTAG00000009863	BHLHE40	ENSG00000134107	ortholog_one2one	a	Lymph nodes; Cerebral cortex; Pons; Kidney; Heart; Liver; Gallbladder; Car con; Car ips; Ampulla; Muscle; Spleen; Jejunum; Blood
a	ENSBTAG00000009889	ZNF181	ENSG00000197841	ortholog_one2many	a	Lymph nodes; Cerebral cortex; Pons; Kidney; Heart; Liver; Gallbladder; Car con; Car ips; Ampulla; Muscle; Spleen; Jejunum; Blood
a	ENSBTAG00000009904	SPIC	ENSG00000166211	ortholog_one2one	a	Muscle; Spleen
a	ENSBTAG00000009905	NFYA	ENSG00000001167	ortholog_one2one	a	Lymph nodes; Cerebral cortex; Pons; Kidney; Liver; Gallbladder; Car con; Car ips; Ampulla; Muscle; Spleen; Jejunum; Blood
a	ENSBTAG00000009950	PAX3	ENSG00000135903	ortholog_one2one	a	Pons
a	ENSBTAG00000009968	TBX4	ENSG00000121075	ortholog_one2one	a
a	ENSBTAG00000009979	HOXB2	ENSG00000173917	ortholog_one2one	a	Lymph nodes; Cerebral cortex; Heart; Gallbladder; Car ips; Spleen
a	ENSBTAG00000010002	IRF2	ENSG00000168310	ortholog_one2one	a	Lymph nodes; Cerebral cortex; Pons; Kidney; Heart; Liver; Gallbladder; Car con; Car ips; Ampulla; Muscle; Spleen; Jejunum; Blood
a	ENSBTAG00000010003	TLX3	ENSG00000164438	ortholog_one2one	a
a	ENSBTAG00000010069	EGR1	ENSG00000120738	ortholog_one2one	a	Lymph nodes; Cerebral cortex; Pons; Heart; Liver; Gallbladder; Car con; Car ips; Ampulla; Muscle; Spleen; Blood
a	ENSBTAG00000010111	TCF7L1	ENSG00000152284	ortholog_one2one	a	Car ips
a	ENSBTAG00000010125	STAT5B	ENSG00000173757	ortholog_one2one	a	Cerebral cortex; Pons; Kidney; Heart; Liver; Gallbladder; Car con; Car ips; Ampulla; Muscle; Spleen; Jejunum; Blood
a	ENSBTAG00000010215	CREB3L3	ENSG00000060566	ortholog_one2one	b	Car ips; Spleen
a	ENSBTAG00000010255	ZNF24	ENSG00000172466	ortholog_one2one	a	Lymph nodes; Cerebral cortex; Pons; Kidney; Heart; Liver; Gallbladder; Car con; Car ips; Ampulla; Muscle; Spleen; Jejunum; Blood
a	ENSBTAG00000010277	NKX2-2	ENSG00000125820	ortholog_one2one	b	Pons; Ampulla; Jejunum
a	ENSBTAG00000010291	RBAK	ENSG00000146587	ortholog_one2one	a	Lymph nodes; Cerebral cortex; Pons; Kidney; Heart; Liver; Gallbladder; Car con; Car ips; Ampulla; Muscle; Spleen; Jejunum; Blood
a	ENSBTAG00000010392	ESRRG	ENSG00000196482	ortholog_one2one	a	Kidney; Ampulla
a	ENSBTAG00000010407	GSC	ENSG00000133937	ortholog_one2one	a
a	ENSBTAG00000010605	VAX2	ENSG00000116035	ortholog_one2one	a
a	ENSBTAG00000010649	MEF2A	ENSG00000068305	ortholog_one2one	a	Lymph nodes; Cerebral cortex; Pons; Kidney; Heart; Liver; Gallbladder; Car con; Car ips; Ampulla; Muscle; Spleen; Jejunum
a	ENSBTAG00000010681	NR1H3	ENSG00000025434	ortholog_one2one	a	Lymph nodes; Cerebral cortex; Pons; Kidney; Heart; Liver; Gallbladder; Car con; Car ips; Ampulla; Muscle; Spleen; Jejunum; Blood
a	ENSBTAG00000010690	PDX1	ENSG00000139515	ortholog_one2one	a	Spleen
a	ENSBTAG00000010745	THRA	ENSG00000126351	ortholog_one2one	a	Lymph nodes; Cerebral cortex; Pons; Kidney; Heart; Liver; Gallbladder; Car con; Car ips; Ampulla; Muscle; Spleen; Jejunum; Blood
a	ENSBTAG00000010818	AEBP2	ENSG00000139154	ortholog_one2one	b	Lymph nodes; Cerebral cortex; Pons; Heart; Liver; Gallbladder; Car con; Car ips; Ampulla; Muscle; Spleen; Blood
a	ENSBTAG00000010819	HMBOX1	ENSG00000147421	ortholog_one2one	b	Pons; Liver; Car con; Car ips; Ampulla; Muscle; Spleen
a	ENSBTAG00000010847	FOXN4	ENSG00000139445	ortholog_one2one	b
a	ENSBTAG00000010873	BHLHE23	ENSG00000125533	ortholog_one2one	a
a	ENSBTAG00000010875	MSX1	ENSG00000163132	ortholog_one2one	a	Lymph nodes; Cerebral cortex; Pons; Heart; Liver; Car con; Car ips; Ampulla; Muscle; Spleen
a	ENSBTAG00000010896	NKX3-2	ENSG00000109705	ortholog_one2one	b	Gallbladder; Muscle
a	ENSBTAG00000010978	PROX1	ENSG00000117707	ortholog_one2one	a	Pons; Kidney; Heart; Liver; Gallbladder; Car ips; Ampulla; Muscle; Spleen; Jejunum
a	ENSBTAG00000010990	LHX2	ENSG00000106689	ortholog_one2one	a	Car ips; Ampulla
a	ENSBTAG00000011001	ERG	ENSG00000157554	ortholog_one2one	a	Lymph nodes; Cerebral cortex; Kidney; Heart; Liver; Gallbladder; Car con; Car ips; Ampulla; Muscle; Spleen; Jejunum
a	ENSBTAG00000011003	IKZF3	ENSG00000161405	ortholog_one2one	a	Pons; Gallbladder; Muscle; Spleen; Jejunum
a	ENSBTAG00000011080	TLX1	ENSG00000107807	ortholog_one2one	a	Cerebral cortex; Liver; Muscle; Jejunum
a	ENSBTAG00000011120	GBX1	ENSG00000164900	ortholog_one2one	b
a	ENSBTAG00000011124	LHX3	ENSG00000107187	ortholog_one2one	a
a	ENSBTAG00000011200	ZNF644	ENSG00000122482	ortholog_one2one	a	Lymph nodes; Cerebral cortex; Pons; Kidney; Heart; Liver; Gallbladder; Car con; Car ips; Ampulla; Muscle; Spleen; Jejunum
a	ENSBTAG00000011234	FOXO3	ENSG00000118689	ortholog_one2one	b	Lymph nodes; Cerebral cortex; Pons; Heart; Liver; Gallbladder; Car con; Car ips; Ampulla; Muscle; Spleen
a	ENSBTAG00000011246	FOXP2	ENSG00000128573	ortholog_one2one	a
a	ENSBTAG00000011266	ZBTB16	ENSG00000109906	ortholog_one2one	b	Lymph nodes; Cerebral cortex; Pons; Kidney; Heart; Liver; Gallbladder; Car con; Ampulla; Muscle; Spleen; Jejunum
a	ENSBTAG00000011283	RBPJL	ENSG00000124232	ortholog_one2one	a
a	ENSBTAG00000011384	TBX5	ENSG00000089225	ortholog_one2one	a	Kidney
a	ENSBTAG00000011429	CREB3	ENSG00000107175	ortholog_one2one	a	Lymph nodes; Cerebral cortex; Pons; Heart; Liver; Gallbladder; Car con; Car ips; Ampulla; Muscle; Spleen; Blood
a	ENSBTAG00000011467	BATF2	ENSG00000168062	ortholog_one2one	a	Lymph nodes; Cerebral cortex; Heart; Liver; Gallbladder; Car con; Car ips; Muscle; Spleen; Jejunum; Blood
a	ENSBTAG00000011598	SOX2	ENSG00000181449	ortholog_one2one	a	Lymph nodes; Pons; Gallbladder; Ampulla; Muscle; Spleen; Blood
a	ENSBTAG00000011662	SOX18	ENSG00000203883	ortholog_one2one	a	Lymph nodes; Kidney; Heart; Liver; Gallbladder; Car con; Car ips; Ampulla; Muscle; Spleen; Jejunum
a	ENSBTAG00000011682	GLI2	ENSG00000074047	ortholog_one2one	a
a	ENSBTAG00000011789	REST	ENSG00000084093	ortholog_one2many	a	Lymph nodes; Cerebral cortex; Pons; Heart; Liver; Gallbladder; Car con; Car ips; Ampulla; Muscle; Spleen
a	ENSBTAG00000011804	ARNTL2	ENSG00000029153	ortholog_one2one	a
a	ENSBTAG00000011816	TBX10	ENSG00000167800	ortholog_one2one	a
a	ENSBTAG00000011928	ZBTB20	ENSG00000181722	ortholog_one2one	b	Lymph nodes; Cerebral cortex; Pons; Kidney; Heart; Liver; Gallbladder; Car con; Car ips; Ampulla; Muscle; Spleen; Jejunum
a	ENSBTAG00000011957	CREBL2	ENSG00000111269	ortholog_one2one	a	Lymph nodes; Cerebral cortex; Pons; Heart; Liver; Gallbladder; Car con; Car ips; Ampulla; Muscle; Spleen; Blood
a	ENSBTAG00000011981	MYBL1	ENSG00000185697	ortholog_one2one	a
a	ENSBTAG00000011982	BATF3	ENSG00000123685	ortholog_one2one	b
a	ENSBTAG00000011991	DRGX	ENSG00000165606	ortholog_one2one	b
a	ENSBTAG00000012014	CDX1	ENSG00000113722	ortholog_one2one	a	Gallbladder; Spleen
a	ENSBTAG00000012046	JUNB	ENSG00000171223	ortholog_one2one	a	Lymph nodes; Cerebral cortex; Pons; Heart; Liver; Gallbladder; Car con; Car ips; Ampulla; Muscle; Spleen; Blood
a	ENSBTAG00000012061	POU3F1	ENSG00000185668	ortholog_one2one	a
a	ENSBTAG00000012063	E2F4	ENSG00000205250	ortholog_one2one	a	Lymph nodes; Cerebral cortex; Pons; Kidney; Heart; Liver; Gallbladder; Car con; Car ips; Ampulla; Muscle; Spleen; Jejunum; Blood
a	ENSBTAG00000012074	MYB	ENSG00000118513	ortholog_one2one	a	Cerebral cortex; Heart; Gallbladder; Muscle; Spleen; Blood
a	ENSBTAG00000012083	IRX3	ENSG00000177508	ortholog_one2one	a	Pons; Kidney; Muscle
a	ENSBTAG00000012104	FOXA3	ENSG00000170608	ortholog_one2one	a	Lymph nodes; Cerebral cortex; Heart; Gallbladder; Car con; Car ips; Spleen
a	ENSBTAG00000012111	PRDM5	ENSG00000138738	ortholog_one2one	a	Lymph nodes; Pons; Heart; Car con; Spleen
a	ENSBTAG00000012116	HNF4A	ENSG00000101076	ortholog_one2one	a	Gallbladder; Car ips; Spleen
a	ENSBTAG00000012139	SIX1	ENSG00000126778	ortholog_one2one	a
a	ENSBTAG00000012149	HOXC8	ENSG00000037965	ortholog_one2one	a	Cerebral cortex; Heart; Liver; Gallbladder; Muscle; Spleen
a	ENSBTAG00000012178	NR1D1	ENSG00000126368	ortholog_one2one	a	Lymph nodes; Cerebral cortex; Pons; Kidney; Heart; Liver; Gallbladder; Car con; Car ips; Ampulla; Muscle; Spleen; Jejunum; Blood
a	ENSBTAG00000012211	HOXA5	ENSG00000106004	ortholog_one2one	a	Lymph nodes; Cerebral cortex; Heart; Liver; Gallbladder; Car con; Car ips; Muscle; Spleen
a	ENSBTAG00000012285	ESRRB	ENSG00000119715	ortholog_one2one	a	Kidney; Ampulla
a	ENSBTAG00000012351	.	ENSG00000172379	ortholog_one2many	a
a	ENSBTAG00000012384	TFEB	ENSG00000112561	ortholog_one2one	a	Lymph nodes; Pons; Kidney; Heart; Liver; Car con; Ampulla; Spleen; Jejunum; Blood
a	ENSBTAG00000012407	FOXA2	ENSG00000125798	ortholog_one2one	a
a	ENSBTAG00000012436	HES7	ENSG00000179111	ortholog_one2one	a	Car con
a	ENSBTAG00000012460	ELF5	ENSG00000135374	ortholog_one2one	a	Lymph nodes; Kidney
a	ENSBTAG00000012465	FOXC2	ENSG00000176692	ortholog_one2one	b	Car con; Ampulla; Muscle
a	ENSBTAG00000012500	RARA	ENSG00000131759	ortholog_one2one	a	Lymph nodes; Cerebral cortex; Kidney; Heart; Liver; Gallbladder; Car con; Car ips; Ampulla; Muscle; Spleen; Jejunum; Blood
a	ENSBTAG00000012599	SMAD3	ENSG00000166949	ortholog_one2one	a	Lymph nodes; Cerebral cortex; Pons; Kidney; Heart; Liver; Gallbladder; Car con; Car ips; Ampulla; Muscle; Spleen; Jejunum; Blood
a	ENSBTAG00000012615	ZEB2	ENSG00000169554	ortholog_one2one	a	Lymph nodes; Cerebral cortex; Pons; Kidney; Heart; Liver; Gallbladder; Car con; Car ips; Ampulla; Muscle; Spleen; Jejunum; Blood
a	ENSBTAG00000012772	GFI1B	ENSG00000165702	ortholog_one2one	a
a	ENSBTAG00000012777	SRF	ENSG00000112658	ortholog_one2one	a	Lymph nodes; Cerebral cortex; Pons; Kidney; Heart; Liver; Gallbladder; Car con; Car ips; Ampulla; Muscle; Spleen; Jejunum; Blood
a	ENSBTAG00000012946	HSF2	ENSG00000025156	ortholog_one2one	a	Lymph nodes; Liver; Car con; Car ips; Ampulla; Muscle; Spleen
a	ENSBTAG00000012999	PRDM4	ENSG00000110851	ortholog_one2one	a	Cerebral cortex; Heart; Car ips; Muscle; Spleen
a	ENSBTAG00000013029	ARNTL	ENSG00000133794	ortholog_one2one	a	Lymph nodes; Cerebral cortex; Heart; Gallbladder; Car con; Car ips; Ampulla; Muscle; Spleen; Jejunum; Blood
a	ENSBTAG00000013079	CTCFL	ENSG00000124092	ortholog_one2one	a
a	ENSBTAG00000013095	FOXN1	ENSG00000109101	ortholog_one2one	a
a	ENSBTAG00000013227	SNAI2	ENSG00000019549	ortholog_one2one	a	Lymph nodes; Cerebral cortex; Kidney; Heart; Liver; Gallbladder; Car con; Car ips; Ampulla; Muscle; Spleen; Jejunum
a	ENSBTAG00000013263	HOXA1	ENSG00000105991	ortholog_one2one	a	Heart; Car ips; Spleen
a	ENSBTAG00000013279	FOXP3	ENSG00000049768	ortholog_one2one	b	Lymph nodes; Pons; Heart; Liver; Gallbladder; Car ips; Muscle; Spleen
a	ENSBTAG00000013306	ZBTB7C	ENSG00000184828	ortholog_one2one	b	Lymph nodes; Cerebral cortex; Heart; Car con; Jejunum
a	ENSBTAG00000013314	PBX3	ENSG00000167081	ortholog_one2one	a	Lymph nodes; Cerebral cortex; Pons; Kidney; Heart; Gallbladder; Car con; Car ips; Ampulla; Muscle; Spleen; Jejunum; Blood
a	ENSBTAG00000013346	SIX5	ENSG00000177045	ortholog_one2one	a	Lymph nodes; Cerebral cortex; Kidney; Heart; Gallbladder; Car con; Car ips; Muscle; Spleen; Jejunum
a	ENSBTAG00000013352	NKX2-8	ENSG00000136327	ortholog_one2one	b	Pons
a	ENSBTAG00000013353	ZNF274	ENSG00000171606	ortholog_one2one	a	Lymph nodes; Cerebral cortex; Pons; Kidney; Heart; Liver; Gallbladder; Car con; Car ips; Ampulla; Muscle; Spleen; Jejunum; Blood
a	ENSBTAG00000013412	NFAT5	ENSG00000102908	ortholog_one2one	a	Lymph nodes; Cerebral cortex; Pons; Kidney; Heart; Liver; Gallbladder; Car con; Car ips; Ampulla; Muscle; Spleen; Jejunum
a	ENSBTAG00000013444	ETV2	ENSG00000105672	ortholog_one2one	a
a	ENSBTAG00000013499	LHX9	ENSG00000143355	ortholog_one2one	a
a	ENSBTAG00000013596	NR1H4	ENSG00000012504	ortholog_one2one	a	Gallbladder; Car ips; Spleen
a	ENSBTAG00000013653	NFE2L1	ENSG00000082641	ortholog_one2one	a	Lymph nodes; Cerebral cortex; Pons; Kidney; Heart; Liver; Gallbladder; Car con; Car ips; Ampulla; Muscle; Spleen; Jejunum
a	ENSBTAG00000013716	NR2C2	ENSG00000177463	ortholog_one2one	a
a	ENSBTAG00000013740	SP2	ENSG00000167182	ortholog_one2one	a	Lymph nodes; Cerebral cortex; Pons; Kidney; Heart; Liver; Gallbladder; Car con; Car ips; Ampulla; Muscle; Spleen; Jejunum; Blood
a	ENSBTAG00000013757	CTCF	ENSG00000102974	ortholog_one2one	a	Lymph nodes; Cerebral cortex; Pons; Kidney; Heart; Gallbladder; Car con; Car ips; Ampulla; Muscle; Spleen; Jejunum; Blood
a	ENSBTAG00000013801	PBX1	ENSG00000185630	ortholog_one2one	a	Lymph nodes; Cerebral cortex; Pons; Kidney; Heart; Liver; Gallbladder; Car con; Car ips; Ampulla; Muscle; Spleen; Jejunum
a	ENSBTAG00000013873	MSX2	ENSG00000120149	ortholog_one2one	a	Lymph nodes; Pons; Heart; Car con
a	ENSBTAG00000013875	VAX1	ENSG00000148704	ortholog_one2one	a	Car ips
a	ENSBTAG00000013888	FOXA1	ENSG00000129514	ortholog_one2one	a	Cerebral cortex; Gallbladder; Car ips; Spleen
a	ENSBTAG00000013895	RELA	ENSG00000173039	ortholog_one2one	a	Lymph nodes; Cerebral cortex; Pons; Kidney; Heart; Liver; Gallbladder; Car con; Car ips; Ampulla; Muscle; Spleen; Jejunum; Blood
a	ENSBTAG00000013991	NR2E1	ENSG00000112333	ortholog_one2one	a	Ampulla
a	ENSBTAG00000013994	BSX	ENSG00000188909	ortholog_one2one	c
a	ENSBTAG00000014003	MYF6	ENSG00000111046	ortholog_one2one	a	Liver; Ampulla
a	ENSBTAG00000014008	NKX2-6	ENSG00000180053	ortholog_one2one	b
a	ENSBTAG00000014016	IKZF1	ENSG00000185811	ortholog_one2one	a	Pons; Gallbladder; Car ips; Muscle; Jejunum; Blood
a	ENSBTAG00000014153	PKNOX1	ENSG00000160199	ortholog_one2one	a	Lymph nodes; Cerebral cortex; Pons; Kidney; Heart; Liver; Gallbladder; Car con; Car ips; Ampulla; Muscle; Spleen; Jejunum; Blood
a	ENSBTAG00000014199	TBX21	ENSG00000073861	ortholog_one2one	a	Lymph nodes; Kidney; Gallbladder; Car ips; Muscle; Spleen; Jejunum; Blood
a	ENSBTAG00000014217	HHEX	ENSG00000152804	ortholog_one2one	a	Cerebral cortex; Pons; Kidney; Heart; Liver; Gallbladder; Car con; Car ips; Ampulla; Muscle; Spleen; Jejunum; Blood
a	ENSBTAG00000014228	TFEC	ENSG00000105967	ortholog_one2one	a	Gallbladder; Muscle; Spleen
a	ENSBTAG00000014236	NR2E3	ENSG00000278570	ortholog_one2one	no
a	ENSBTAG00000014265	SREBF2	ENSG00000198911	ortholog_one2one	a	Lymph nodes; Cerebral cortex; Pons; Heart; Liver; Gallbladder; Car con; Car ips; Ampulla; Muscle; Spleen; Blood
a	ENSBTAG00000014278	TBX2	ENSG00000121068	ortholog_one2one	a	Lymph nodes; Cerebral cortex; Heart; Gallbladder; Car con; Car ips; Ampulla; Spleen; Jejunum;
a	ENSBTAG00000014389	SP4	ENSG00000105866	ortholog_one2one	a	Cerebral cortex; Kidney; Heart; Gallbladder; Muscle; Spleen
a	ENSBTAG00000014396	KLF10	ENSG00000155090	ortholog_one2one	a	Lymph nodes; Cerebral cortex; Pons; Kidney; Heart; Liver; Gallbladder; Car con; Car ips; Ampulla; Muscle; Spleen; Jejunum; Blood
a	ENSBTAG00000014400	E2F2	ENSG00000007968	ortholog_one2one	a	Spleen; Jejunum
a	ENSBTAG00000014421	PBX2	ENSG00000204304	ortholog_one2one	a
a	ENSBTAG00000014554	SNAI1	ENSG00000124216	ortholog_one2one	a	Lymph nodes; Cerebral cortex; Heart; Gallbladder; Car con; Car ips; Muscle; Spleen; Jejunum; Blood
a	ENSBTAG00000014560	HLX	ENSG00000136630	ortholog_one2one	a	Lymph nodes; Cerebral cortex; Pons; Kidney; Heart; Gallbladder; Car con; Car ips; Muscle; Spleen; Jejunum; Blood
a	ENSBTAG00000014602	CAMTA1	ENSG00000171735	ortholog_one2one	b	Cerebral cortex; Pons; Ampulla
a	ENSBTAG00000014605	ETV6	ENSG00000139083	ortholog_one2one	a	Lymph nodes; Cerebral cortex; Pons; Heart; Liver; Gallbladder; Car con; Car ips; Ampulla; Muscle; Spleen; Blood
a	ENSBTAG00000014620	FOXI1	ENSG00000168269	ortholog_one2one	a	Heart
a	ENSBTAG00000014632	VSX2	ENSG00000119614	ortholog_one2one	a
a	ENSBTAG00000014636	ZFHX3	ENSG00000140836	ortholog_one2one	a
a	ENSBTAG00000014663	HOXB13	ENSG00000159184	ortholog_one2one	a
a	ENSBTAG00000014680	ZBTB49	ENSG00000168826	ortholog_one2one	b	Lymph nodes; Cerebral cortex; Pons; Heart; Gallbladder; Car con; Car ips; Ampulla; Muscle; Spleen
a	ENSBTAG00000014692	CREB3L4	ENSG00000143578	ortholog_one2one	a	Lymph nodes; Cerebral cortex; Heart; Liver; Gallbladder; Car con; Spleen; Jejunum
a	ENSBTAG00000014735	HOXA13	ENSG00000106031	ortholog_one2one	a
a	ENSBTAG00000014738	HOXA11	ENSG00000005073	ortholog_one2one	a	Lymph nodes; Car con; Muscle
a	ENSBTAG00000014741	OTX2	ENSG00000165588	ortholog_one2one	a	Pons
a	ENSBTAG00000014749	ZIC4	ENSG00000174963	ortholog_one2one	b
a	ENSBTAG00000014751	ZIC1	ENSG00000152977	ortholog_one2one	a	Pons; Liver; Ampulla
a	ENSBTAG00000014760	FOXE1	ENSG00000178919	ortholog_one2one	a	Cerebral cortex
a	ENSBTAG00000014769	GMEB2	ENSG00000101216	ortholog_one2one	a	Lymph nodes; Cerebral cortex; Pons; Kidney; Heart; Liver; Gallbladder; Car con; Car ips; Ampulla; Muscle; Spleen; Jejunum; Blood
a	ENSBTAG00000014790	ZBTB2	ENSG00000181472	ortholog_one2one	b	Lymph nodes; Cerebral cortex; Pons; Heart; Liver; Gallbladder; Car con; Car ips; Ampulla; Muscle; Spleen; Blood
a	ENSBTAG00000014949	SP9	ENSG00000217236	ortholog_one2one	a	Ampulla
a	ENSBTAG00000014967	PAX7	ENSG00000009709	ortholog_one2one	a
a	ENSBTAG00000014977	ALX1	ENSG00000180318	ortholog_one2one	a	Lymph nodes; Heart
a	ENSBTAG00000015015	HINFP	ENSG00000172273	ortholog_one2one	a	Lymph nodes; Cerebral cortex; Pons; Kidney; Heart; Liver; Gallbladder; Car con; Car ips; Ampulla; Muscle; Spleen; Jejunum; Blood
a	ENSBTAG00000015052	PROX2	ENSG00000119608	ortholog_one2one	a	Lymph nodes; Cerebral cortex; Kidney; Heart; Car con; Ampulla
a	ENSBTAG00000015138	MGA	ENSG00000174197	ortholog_one2one	b	Cerebral cortex; Pons; Kidney; Heart; Gallbladder; Car con; Car ips; Ampulla; Spleen
a	ENSBTAG00000015151	FOXN2	ENSG00000170802	ortholog_one2one	a	Lymph nodes; Cerebral cortex; Pons; Kidney; Heart; Liver; Gallbladder; Car con; Car ips; Ampulla; Muscle; Spleen; Jejunum
a	ENSBTAG00000015209	MXD4	ENSG00000123933	ortholog_one2one	a	Lymph nodes; Cerebral cortex; Pons; Heart; Liver; Gallbladder; Car con; Car ips; Ampulla; Muscle; Spleen; Blood
a	ENSBTAG00000015217	DLX1	ENSG00000144355	ortholog_one2one	a	Ampulla
a	ENSBTAG00000015259	NEUROG2	ENSG00000178403	ortholog_one2one	c	Ampulla; Muscle; Spleen; Blood
a	ENSBTAG00000015321	TRERF1	ENSG00000124496	ortholog_one2one	a	Lymph nodes; Cerebral cortex; Heart; Gallbladder; Car con; Car ips; Ampulla; Muscle; Jejunum
a	ENSBTAG00000015334	ZHX1	ENSG00000165156	ortholog_one2one	a	Lymph nodes; Cerebral cortex; Pons; Kidney; Heart; Liver; Gallbladder; Car con; Car ips; Ampulla; Muscle; Spleen; Jejunum
a	ENSBTAG00000015386	REL	ENSG00000162924	ortholog_one2one	a	Lymph nodes; Cerebral cortex; Pons; Kidney; Heart; Gallbladder; Car con; Car ips; Muscle; Spleen; Jejunum
a	ENSBTAG00000015460	TP63	ENSG00000073282	ortholog_one2one	a
a	ENSBTAG00000015576	NPAS1	ENSG00000130751	ortholog_one2one	a	Ampulla
a	ENSBTAG00000015604	ZNF385A	ENSG00000161642	ortholog_one2one	a	Lymph nodes; Cerebral cortex; Pons; Heart; Liver; Gallbladder; Car con; Car ips; Ampulla; Muscle; Spleen; Blood
a	ENSBTAG00000015702	PITX3	ENSG00000107859	ortholog_one2one	a	Liver
a	ENSBTAG00000015712	POU3F4	ENSG00000196767	ortholog_one2one	a	Lymph nodes; Cerebral cortex; Pons; Heart; Car con; Ampulla
a	ENSBTAG00000015717	HEY1	ENSG00000164683	ortholog_one2one	a	Lymph nodes; Cerebral cortex; Pons; Kidney; Heart; Liver; Gallbladder; Car con; Car ips; Ampulla; Muscle; Spleen
a	ENSBTAG00000015751	MEOX1	ENSG00000005102	ortholog_one2one	b	Lymph nodes; Kidney; Gallbladder; Car con; Ampulla; Muscle
a	ENSBTAG00000015766	ZFPM1	ENSG00000179588	ortholog_one2one	a	Spleen
a	ENSBTAG00000015802	CREB3L2	ENSG00000182158	ortholog_one2one	a	Lymph nodes; Pons; Kidney; Heart; Liver; Gallbladder; Car con; Car ips; Ampulla; Muscle; Spleen
a	ENSBTAG00000015817	ELK1	ENSG00000126767	ortholog_one2one	a	Lymph nodes; Cerebral cortex; Pons; Liver; Gallbladder; Car con; Car ips; Ampulla; Muscle; Spleen; Blood
a	ENSBTAG00000015840	HOXD1	ENSG00000128645	ortholog_one2one	a	Lymph nodes; Cerebral cortex; Pons; Heart; Liver; Car con
a	ENSBTAG00000015875	FOXM1	ENSG00000111206	ortholog_one2one	a	Muscle
a	ENSBTAG00000015887	FOXJ3	ENSG00000198815	ortholog_one2one	b	Lymph nodes; Cerebral cortex; Pons; Kidney; Heart; Gallbladder; Car con; Car ips; Ampulla; Muscle; Spleen; Jejunum; Blood
a	ENSBTAG00000015904	RORA	ENSG00000069667	ortholog_one2one	a
a	ENSBTAG00000015907	IRX4	ENSG00000113430	ortholog_one2one	a
a	ENSBTAG00000015981	ETV1	ENSG00000006468	ortholog_one2one	a	Pons; Kidney; Gallbladder; Car ips; Ampulla; Muscle; Spleen; Jejunum
a	ENSBTAG00000016030	HOXD10	ENSG00000128710	ortholog_one2one	a	Lymph nodes; Cerebral cortex; Liver; Car con;
a	ENSBTAG00000016033	HOXD9	ENSG00000128709	ortholog_one2one	a
a	ENSBTAG00000016060	CREM	ENSG00000095794	ortholog_one2one	a	Kidney; Car ips; Spleen
a	ENSBTAG00000016074	ZNF143	ENSG00000166478	ortholog_one2one	a
a	ENSBTAG00000016103	CBFB	ENSG00000067955	ortholog_one2one	a	Lymph nodes; Cerebral cortex; Pons; Kidney; Heart; Liver; Gallbladder; Car con; Car ips; Ampulla; Muscle; Spleen; Jejunum; Blood
a	ENSBTAG00000016169	ID1	ENSG00000125968	ortholog_one2one	a	Lymph nodes; Cerebral cortex; Pons; Kidney; Heart; Liver; Gallbladder; Car con; Car ips; Ampulla; Muscle; Spleen; Jejunum; Blood
a	ENSBTAG00000016191	ZNF32	ENSG00000169740	ortholog_one2one	a	Lymph nodes; Cerebral cortex; Pons; Kidney; Heart; Liver; Gallbladder; Car con; Car ips; Ampulla; Muscle; Spleen; Jejunum; Blood
a	ENSBTAG00000016227	ASCL1	ENSG00000139352	ortholog_one2one	a	Pons; Car ips; Ampulla; Spleen
a	ENSBTAG00000016229	KLF9	ENSG00000119138	ortholog_one2one	a	Lymph nodes; Cerebral cortex; Pons; Heart; Liver; Gallbladder; Car con; Car ips; Ampulla; Muscle; Spleen; Blood
a	ENSBTAG00000016299	ZNF784	ENSG00000179922	ortholog_one2one	c	Lymph nodes; Cerebral cortex; Pons; Kidney; Heart; Liver; Gallbladder; Car con; Car ips; Ampulla; Muscle; Spleen; Jejunum; Blood
a	ENSBTAG00000016334	SATB2	ENSG00000119042	ortholog_one2one	a	Heart; Gallbladder; Ampulla
a	ENSBTAG00000016349	TEAD2	ENSG00000074219	ortholog_one2one	a	Lymph nodes; Cerebral cortex; Kidney; Heart; Liver; Gallbladder; Car con; Muscle;
a	ENSBTAG00000016362	POU6F1	ENSG00000184271	ortholog_one2one	a	Cerebral cortex; Heart; Liver; Gallbladder; Ampulla; Spleen
a	ENSBTAG00000016407	IRX6	ENSG00000159387	ortholog_one2one	a	Pons; Ampulla
a	ENSBTAG00000016414	VDR	ENSG00000111424	ortholog_one2one	a	Cerebral cortex; Gallbladder; Muscle; Spleen; Blood
a	ENSBTAG00000016441	ZNF622	ENSG00000173545	ortholog_one2one	a	Lymph nodes; Cerebral cortex; Pons; Kidney; Heart; Liver; Gallbladder; Car con; Car ips; Ampulla; Muscle; Spleen; Jejunum; Blood
a	ENSBTAG00000016462	TCF4	ENSG00000196628	ortholog_one2one	a	Lymph nodes; Cerebral cortex; Pons; Kidney; Heart; Liver; Gallbladder; Car con; Car ips; Ampulla; Muscle; Spleen; Jejunum
a	ENSBTAG00000016502	.	ENSG00000139651	ortholog_one2many	b
a	ENSBTAG00000016533	FOXP1	ENSG00000114861	ortholog_one2one	a	Lymph nodes; Pons; Kidney; Heart; Liver; Gallbladder; Car con; Car ips; Ampulla; Muscle; Spleen; Jejunum; Blood
a	ENSBTAG00000016550	MAEL	ENSG00000143194	ortholog_one2one	a	Ampulla
a	ENSBTAG00000016580	TEF	ENSG00000167074	ortholog_one2one	a
a	ENSBTAG00000016602	LBX2	ENSG00000179528	ortholog_one2one	b	Car con
a	ENSBTAG00000016607	TLX2	ENSG00000115297	ortholog_one2one	a
a	ENSBTAG00000016651	ISL2	ENSG00000159556	ortholog_one2one	a	Gallbladder; Spleen
a	ENSBTAG00000016667	ZBTB46	ENSG00000130584	ortholog_one2one	b	Lymph nodes; Pons; Kidney; Heart; Liver; Gallbladder; Car con; Car ips; Ampulla; Muscle; Spleen; Jejunum
a	ENSBTAG00000016684	ZNF202	ENSG00000166261	ortholog_one2one	a	Lymph nodes; Cerebral cortex; Kidney; Heart; Liver; Gallbladder; Car con; Car ips; Muscle; Spleen; Jejunum
a	ENSBTAG00000016723	GFI1	ENSG00000162676	ortholog_one2one	b	Muscle; Spleen; Jejunum; Blood
a	ENSBTAG00000016735	ZBTB48	ENSG00000204859	ortholog_one2one	a	Lymph nodes; Cerebral cortex; Pons; Kidney; Heart; Liver; Gallbladder; Car con; Car ips; Ampulla; Muscle; Spleen; Jejunum; Blood
a	ENSBTAG00000016801	RXRG	ENSG00000143171	ortholog_one2one	a	Pons; Kidney; Liver; Gallbladder; Car con; Ampulla
a	ENSBTAG00000016920	EOMES	ENSG00000163508	ortholog_one2one	a	Muscle; Jejunum; Blood
a	ENSBTAG00000016931	E2F7	ENSG00000165891	ortholog_one2one	c	Spleen
a	ENSBTAG00000017035	USF2	ENSG00000105698	ortholog_one2one	a	Lymph nodes; Cerebral cortex; Pons; Kidney; Heart; Liver; Gallbladder; Car con; Car ips; Ampulla; Muscle; Spleen; Jejunum; Blood
a	ENSBTAG00000017072	ZNF384	ENSG00000126746	ortholog_one2one	a	Lymph nodes; Cerebral cortex; Pons; Heart; Liver; Gallbladder; Car con; Car ips; Ampulla; Muscle; Spleen; Blood
a	ENSBTAG00000017150	EHF	ENSG00000135373	ortholog_one2one	a	Cerebral cortex; Heart; Gallbladder; Spleen
a	ENSBTAG00000017184	ZBTB33	ENSG00000177485	ortholog_one2one	a	Lymph nodes; Cerebral cortex; Pons; Heart; Liver; Gallbladder; Car con; Car ips; Ampulla; Muscle; Spleen; Blood
a	ENSBTAG00000017243	GATA3	ENSG00000107485	ortholog_one2one	a	Kidney; Heart; Gallbladder; Car con; Car ips; Muscle; Spleen; Jejunum; Blood
a	ENSBTAG00000017263	MXI1	ENSG00000119950	ortholog_one2one	a	Lymph nodes; Cerebral cortex; Pons; Kidney; Heart; Liver; Gallbladder; Car con; Car ips; Ampulla; Muscle; Spleen; Jejunum; Blood
a	ENSBTAG00000017368	YBX1	ENSG00000065978	ortholog_one2one	a	Lymph nodes; Cerebral cortex; Pons; Kidney; Heart; Liver; Gallbladder; Car con; Car ips; Ampulla; Muscle; Spleen; Jejunum; Blood
a	ENSBTAG00000017405	RORC	ENSG00000143365	ortholog_one2one	a	Lymph nodes; Cerebral cortex; Pons; Kidney; Heart; Liver; Car con; Car ips; Ampulla; Spleen
a	ENSBTAG00000017409	DLX3	ENSG00000064195	ortholog_one2one	a	Cerebral cortex; Heart
a	ENSBTAG00000017446	E2F8	ENSG00000129173	ortholog_one2one	c
a	ENSBTAG00000017462	ATF4	ENSG00000128272	ortholog_one2one	a	Lymph nodes; Cerebral cortex; Pons; Heart; Liver; Gallbladder; Car con; Car ips; Ampulla; Muscle; Spleen; Blood
a	ENSBTAG00000017488	KLF3	ENSG00000109787	ortholog_one2one	b	Lymph nodes; Cerebral cortex; Pons; Heart; Liver; Gallbladder; Car con; Car ips; Ampulla; Muscle; Spleen; Blood
a	ENSBTAG00000017517	ZNF236	ENSG00000130856	ortholog_one2one	a
a	ENSBTAG00000017521	ATOH7	ENSG00000179774	ortholog_one2one	a	Pons; Heart; Gallbladder; Spleen
a	ENSBTAG00000017541	TBX20	ENSG00000164532	ortholog_one2one	b	Kidney
a	ENSBTAG00000017542	PPARD	ENSG00000112033	ortholog_one2one	a	Lymph nodes; Cerebral cortex; Pons; Kidney; Car con; Car ips; Ampulla; Blood
a	ENSBTAG00000017560	CEBPG	ENSG00000153879	ortholog_one2one	a	Lymph nodes; Cerebral cortex; Pons; Kidney; Heart; Liver; Gallbladder; Car con; Car ips; Ampulla; Muscle; Spleen; Jejunum; Blood
a	ENSBTAG00000017580	RFX5	ENSG00000143390	ortholog_one2one	a	Lymph nodes; Cerebral cortex; Pons; Kidney; Heart; Liver; Gallbladder; Car con; Car ips; Ampulla; Muscle; Spleen; Jejunum; Blood
a	ENSBTAG00000017594	ZHX3	ENSG00000174306	ortholog_one2one	a	Lymph nodes; Cerebral cortex; Pons; Kidney; Heart; Liver; Gallbladder; Car con; Car ips; Ampulla; Muscle; Spleen; Jejunum; Blood
a	ENSBTAG00000017599	NR2F1	ENSG00000175745	ortholog_one2one	a	Lymph nodes; Cerebral cortex; Pons; Heart; Liver; Gallbladder; Car con; Car ips; Ampulla; Muscle; Spleen
a	ENSBTAG00000017661	RFX2	ENSG00000087903	ortholog_one2one	a	Lymph nodes; Cerebral cortex; Heart; Gallbladder; Car con; Blood
a	ENSBTAG00000017694	TRPS1	ENSG00000104447	ortholog_one2one	a	Lymph nodes; Cerebral cortex; Pons; Heart; Liver; Car con; Muscle; Spleen; Jejunum
a	ENSBTAG00000017729	NR2C1	ENSG00000120798	ortholog_one2one	a	Lymph nodes; Cerebral cortex; Pons; Kidney; Heart; Liver; Gallbladder; Car con; Car ips; Ampulla; Muscle; Spleen
a	ENSBTAG00000017763	NFIL3	ENSG00000165030	ortholog_one2one	b	Lymph nodes; Cerebral cortex; Pons; Heart; Liver; Gallbladder; Car con; Car ips; Ampulla; Muscle; Spleen; Blood
a	ENSBTAG00000017800	DMRT3	ENSG00000064218	ortholog_one2one	a	Blood
a	ENSBTAG00000017824	IRF8	ENSG00000140968	ortholog_one2one	a	Cerebral cortex; Pons; Kidney; Heart; Gallbladder; Car con; Car ips; Muscle; Spleen; Jejunum; Blood
a	ENSBTAG00000017851	RXRA	ENSG00000186350	ortholog_one2one	a
a	ENSBTAG00000017873	USF1	ENSG00000158773	ortholog_one2one	a	Lymph nodes; Cerebral cortex; Pons; Kidney; Heart; Liver; Gallbladder; Car con; Car ips; Ampulla; Muscle; Spleen; Jejunum; Blood
a	ENSBTAG00000017911	HMX2	ENSG00000188816	ortholog_one2one	c
a	ENSBTAG00000017986	GLIS1	ENSG00000174332	ortholog_one2one	a
a	ENSBTAG00000017994	MAX	ENSG00000125952	ortholog_one2one	a	Lymph nodes; Cerebral cortex; Pons; Kidney; Heart; Liver; Gallbladder; Car con; Car ips; Ampulla; Muscle; Spleen; Jejunum; Blood
a	ENSBTAG00000018007	NR2F2	ENSG00000185551	ortholog_one2one	a	Lymph nodes; Cerebral cortex; Pons; Kidney; Heart; Liver; Gallbladder; Car con; Car ips; Ampulla; Muscle; Spleen; Jejunum
a	ENSBTAG00000018019	BCL11B	ENSG00000127152	ortholog_one2one	a
a	ENSBTAG00000018024	NR1D2	ENSG00000174738	ortholog_one2one	a	Lymph nodes; Cerebral cortex; Pons; Kidney; Heart; Liver; Gallbladder; Car con; Car ips; Ampulla; Muscle; Spleen; Jejunum
a	ENSBTAG00000018131	ATF1	ENSG00000123268	ortholog_one2one	a	Lymph nodes; Cerebral cortex; Pons; Kidney; Heart; Liver; Gallbladder; Car con; Car ips; Ampulla; Muscle; Spleen; Blood
a	ENSBTAG00000018199	ZBTB8A	ENSG00000160062	ortholog_one2one	b	Lymph nodes; Cerebral cortex; Pons; Kidney; Heart; Liver; Gallbladder; Car con; Car ips; Spleen
a	ENSBTAG00000018229	NFIX	ENSG00000008441	ortholog_one2one	a	Lymph nodes; Cerebral cortex; Pons; Heart; Liver; Car con; Ampulla; Spleen
a	ENSBTAG00000018270	NFATC2	ENSG00000101096	ortholog_one2one	a	Pons; Liver; Gallbladder; Muscle; Spleen; Jejunum; Blood
a	ENSBTAG00000018334	PLAGL2	ENSG00000126003	ortholog_one2one	a	Lymph nodes; Cerebral cortex; Heart; Liver; Gallbladder; Car con; Car ips; Muscle; Spleen; Jejunum; Blood
a	ENSBTAG00000018456	ZNF7	ENSG00000147789	ortholog_one2one	a	Pons; Kidney; Heart; Gallbladder; Car con; Car ips; Ampulla; Muscle; Spleen; Jejunum; Blood
a	ENSBTAG00000018625	ZNF263	ENSG00000006194	ortholog_one2one	b	Lymph nodes; Cerebral cortex; Pons; Kidney; Heart; Liver; Gallbladder; Car con; Car ips; Ampulla; Muscle; Spleen; Jejunum; Blood
a	ENSBTAG00000018645	DLX5	ENSG00000105880	ortholog_one2one	a	Lymph nodes; Pons; Heart; Car con; Ampulla; Muscle
a	ENSBTAG00000018681	T	ENSG00000164458	ortholog_one2one	a
a	ENSBTAG00000018730	ZBTB17	ENSG00000116809	ortholog_one2one	a	Lymph nodes; Cerebral cortex; Pons; Kidney; Heart; Liver; Gallbladder; Car ips; Ampulla; Muscle; Spleen; Jejunum; Blood
a	ENSBTAG00000018787	GCM2	ENSG00000124827	ortholog_one2one	a
a	ENSBTAG00000018817	POU4F3	ENSG00000091010	ortholog_one2one	a
a	ENSBTAG00000018909	.	ENSG00000146592	ortholog_one2many	a
a	ENSBTAG00000018948	HIF3A	ENSG00000124440	ortholog_one2one	a	Lymph nodes; Cerebral cortex; Kidney; Heart; Car con; Ampulla; Jejunum
a	ENSBTAG00000019043	GABPA	ENSG00000154727	ortholog_one2one	a	Lymph nodes; Cerebral cortex; Pons; Kidney; Heart; Liver; Gallbladder; Car con; Car ips; Ampulla; Muscle; Spleen; Jejunum; Blood
a	ENSBTAG00000019061	ELF4	ENSG00000102034	ortholog_one2one	a	Lymph nodes; Cerebral cortex; Pons; Heart; Gallbladder; Car con; Car ips; Ampulla; Muscle; Spleen; Blood
a	ENSBTAG00000019114	FOXB1	ENSG00000171956	ortholog_one2one	a	Pons; Gallbladder; Car ips; Muscle; Jejunum; Blood
a	ENSBTAG00000019168	PHOX2A	ENSG00000165462	ortholog_one2one	a	Gallbladder; Jejunum
a	ENSBTAG00000019255	NFE2L2	ENSG00000116044	ortholog_one2one	a	Lymph nodes; Cerebral cortex; Pons; Kidney; Heart; Liver; Gallbladder; Car con; Car ips; Ampulla; Muscle; Spleen; Jejunum; Blood
a	ENSBTAG00000019293	EGR3	ENSG00000179388	ortholog_one2one	a	Lymph nodes; Cerebral cortex; Pons; Gallbladder; Car con; Ampulla; Muscle
a	ENSBTAG00000019303	MAFK	ENSG00000198517	ortholog_one2one	a	Lymph nodes; Cerebral cortex; Pons; Kidney; Heart; Liver; Gallbladder; Car con; Car ips; Ampulla; Muscle; Spleen; Jejunum; Blood
a	ENSBTAG00000019310	FOXK1	ENSG00000164916	ortholog_one2one	c
a	ENSBTAG00000019312	TFCP2	ENSG00000135457	ortholog_one2one	a	Lymph nodes; Cerebral cortex; Pons; Kidney; Heart; Liver; Gallbladder; Car con; Car ips; Ampulla; Muscle; Spleen; Blood
a	ENSBTAG00000019329	LYL1	ENSG00000104903	ortholog_one2one	a	Lymph nodes; Pons; Heart; Gallbladder; Car con; Car ips; Ampulla; Muscle; Spleen; Blood
a	ENSBTAG00000019359	.	ENSG00000084093	ortholog_one2many	a
a	ENSBTAG00000019472	NR3C1	ENSG00000113580	ortholog_one2one	a	Lymph nodes; Cerebral cortex; Pons; Heart; Liver; Gallbladder; Car con; Car ips; Ampulla; Muscle; Spleen
a	ENSBTAG00000019495	TEAD3	ENSG00000007866	ortholog_one2one	a	Lymph nodes; Cerebral cortex; Kidney; Heart; Liver; Gallbladder; Car con; Car ips; Ampulla; Spleen; Jejunum
a	ENSBTAG00000019518	ZNF513	ENSG00000163795	ortholog_one2one	b	Lymph nodes; Cerebral cortex; Pons; Kidney; Heart; Liver; Gallbladder; Car con; Car ips; Ampulla; Muscle; Spleen; Jejunum; Blood
a	ENSBTAG00000019557	NR1I2	ENSG00000144852	ortholog_one2one	a	Heart; Gallbladder; Car ips; Spleen
a	ENSBTAG00000019645	TFDP1	ENSG00000198176	ortholog_one2many	a	Lymph nodes; Cerebral cortex; Pons; Kidney; Heart; Liver; Gallbladder; Car con; Car ips; Ampulla; Muscle; Spleen; Jejunum; Blood
a	ENSBTAG00000019697	NPAS2	ENSG00000170485	ortholog_one2one	a	Lymph nodes; Cerebral cortex; Heart; Car con; Car ips; Ampulla; Spleen
a	ENSBTAG00000019707	GATA2	ENSG00000179348	ortholog_one2one	a
a	ENSBTAG00000019742	FOXJ2	ENSG00000065970	ortholog_one2one	a	Lymph nodes; Cerebral cortex; Pons; Heart; Liver; Gallbladder; Car con; Car ips; Ampulla; Muscle; Spleen; Blood
a	ENSBTAG00000019785	CIC	ENSG00000079432	ortholog_one2one	a
a	ENSBTAG00000019788	TEAD4	ENSG00000197905	ortholog_one2one	a	Lymph nodes; Heart; Liver; Car con; Ampulla
a	ENSBTAG00000019791	GRHL3	ENSG00000158055	ortholog_one2one	a	Spleen
a	ENSBTAG00000019800	RUNX3	ENSG00000020633	ortholog_one2one	a	Heart; Gallbladder; Car con; Car ips; Muscle; Spleen; Jejunum; Blood
a	ENSBTAG00000020012	CDC5L	ENSG00000096401	ortholog_one2one	a	Lymph nodes; Cerebral cortex; Pons; Kidney; Heart; Liver; Gallbladder; Car con; Car ips; Ampulla; Muscle; Spleen; Jejunum; Blood
a	ENSBTAG00000020027	NHLH1	ENSG00000171786	ortholog_one2one	b	Lymph nodes; Cerebral cortex; Pons; Kidney; Heart; Liver; Gallbladder; Car con; Car ips; Ampulla; Muscle; Spleen; Jejunum; Blood
a	ENSBTAG00000020053	ZEB1	ENSG00000148516	ortholog_one2one	a	Lymph nodes; Cerebral cortex; Pons; Kidney; Heart; Liver; Gallbladder; Car con; Car ips; Ampulla; Muscle; Spleen; Jejunum
a	ENSBTAG00000020117	ZBTB7A	ENSG00000178951	ortholog_one2one	a	Cerebral cortex; Heart; Liver; Car ips; Ampulla; Blood
a	ENSBTAG00000020166	ZNFX1	ENSG00000124201	ortholog_one2one	a	Lymph nodes; Cerebral cortex; Pons; Kidney; Heart; Liver; Gallbladder; Car con; Car ips; Ampulla; Muscle; Spleen; Jejunum; Blood
a	ENSBTAG00000020191	FEV	ENSG00000163497	ortholog_one2one	a
a	ENSBTAG00000020270	NFKB1	ENSG00000109320	ortholog_one2one	a	Blood
a	ENSBTAG00000020327	ZNF410	ENSG00000119725	ortholog_one2one	a	Lymph nodes; Cerebral cortex; Pons; Kidney; Heart; Liver; Gallbladder; Car con; Car ips; Ampulla; Muscle; Spleen; Jejunum; Blood
a	ENSBTAG00000020355	KLF4	ENSG00000136826	ortholog_one2one	a	Lymph nodes; Cerebral cortex; Pons; Heart; Liver; Gallbladder; Car con; Car ips; Ampulla; Muscle; Spleen; Blood
a	ENSBTAG00000020425	TFAP2D	ENSG00000008197	ortholog_one2one	a
a	ENSBTAG00000020426	TFAP2B	ENSG00000008196	ortholog_one2one	a
a	ENSBTAG00000020445	ZNF398	ENSG00000197024	ortholog_one2one	a	Lymph nodes; Kidney; Heart; Liver; Gallbladder; Car ips; Ampulla; Spleen
a	ENSBTAG00000020491	SOX30	ENSG00000039600	ortholog_one2one	a
a	ENSBTAG00000020552	PRDM2	ENSG00000116731	ortholog_one2one	a	Lymph nodes; Cerebral cortex; Pons; Kidney; Heart; Liver; Gallbladder; Car con; Car ips; Ampulla; Muscle; Spleen; Jejunum
a	ENSBTAG00000020568	NKX2-5	ENSG00000183072	ortholog_one2one	a	Lymph nodes; Kidney; Heart; Jejunum
a	ENSBTAG00000020643	BARX2	ENSG00000043039	ortholog_one2one	a
a	ENSBTAG00000020701	MEF2C	ENSG00000081189	ortholog_one2one	a	Liver; Ampulla; Muscle; Blood
a	ENSBTAG00000020713	BACH2	ENSG00000112182	ortholog_one2one	a	Lymph nodes; Pons; Gallbladder; Car ips; Ampulla; Muscle
a	ENSBTAG00000020737	SOX8	ENSG00000005513	ortholog_one2one	a	Pons; Gallbladder; Ampulla; Muscle
a	ENSBTAG00000020745	HIVEP3	ENSG00000127124	ortholog_one2one	a	Lymph nodes; Pons; Heart; Liver; Car con; Ampulla; Muscle; Spleen; Jejunum
a	ENSBTAG00000020751	HSF1	ENSG00000185122	ortholog_one2one	a	Lymph nodes; Cerebral cortex; Pons; Kidney; Heart; Liver; Gallbladder; Car con; Car ips; Ampulla; Muscle; Spleen; Jejunum; Blood
a	ENSBTAG00000020819	YY1	ENSG00000100811	ortholog_one2one	a	Lymph nodes; Cerebral cortex; Pons; Kidney; Heart; Liver; Gallbladder; Car con; Car ips; Ampulla; Muscle; Spleen; Jejunum; Blood
a	ENSBTAG00000020854	BCL6B	ENSG00000161940	ortholog_one2one	a	Lymph nodes; Cerebral cortex; Kidney; Liver; Gallbladder; Car con; Ampulla; Muscle; Spleen; Jejunum
a	ENSBTAG00000020878	DMTF1	ENSG00000135164	ortholog_one2one	a	Lymph nodes; Cerebral cortex; Pons; Kidney; Heart; Liver; Gallbladder; Car con; Car ips; Ampulla; Muscle; Spleen; Jejunum
a	ENSBTAG00000020919	EVX1	ENSG00000106038	ortholog_one2one	b
a	ENSBTAG00000020935	HIF1A	ENSG00000100644	ortholog_one2one	a	Lymph nodes; Cerebral cortex; Pons; Kidney; Heart; Liver; Gallbladder; Car con; Car ips; Ampulla; Muscle; Spleen; Jejunum; Blood
a	ENSBTAG00000020966	ALX3	ENSG00000156150	ortholog_one2one	a	Lymph nodes; Heart; Car con
a	ENSBTAG00000021008	ZNF219	ENSG00000165804	ortholog_one2one	b	Lymph nodes; Cerebral cortex; Pons; Kidney; Heart; Gallbladder; Car con; Car ips; Ampulla; Muscle; Spleen; Jejunum; Blood
a	ENSBTAG00000021037	ARNT	ENSG00000143437	ortholog_one2one	a	Lymph nodes; Cerebral cortex; Pons; Kidney; Heart; Liver; Car con; Car ips; Ampulla; Muscle; Spleen; Jejunum; Blood
a	ENSBTAG00000021045	E2F3	ENSG00000112242	ortholog_one2one	a	Kidney; Heart; Gallbladder; Muscle; Spleen
a	ENSBTAG00000021158	SATB1	ENSG00000182568	ortholog_one2one	a	Cerebral cortex; Pons; Kidney; Heart; Liver; Gallbladder; Car con; Car ips; Ampulla; Muscle; Spleen; Jejunum; Blood
a	ENSBTAG00000021185	CRX	ENSG00000105392	ortholog_one2one	a
a	ENSBTAG00000021187	ID2	ENSG00000115738	ortholog_one2one	a	Lymph nodes; Cerebral cortex; Pons; Kidney; Heart; Liver; Gallbladder; Car con; Car ips; Ampulla; Muscle; Spleen; Jejunum; Blood
a	ENSBTAG00000021210	HES2	ENSG00000069812	ortholog_one2one	a	Lymph nodes; Cerebral cortex; Kidney; Heart; Liver; Car con; Car ips; Muscle; Spleen
a	ENSBTAG00000021340	POU2F3	ENSG00000137709	ortholog_one2one	a
a	ENSBTAG00000021397	NKX2-3	ENSG00000119919	ortholog_one2one	a	Pons; Heart; Gallbladder; Muscle; Spleen; Jejunum
a	ENSBTAG00000021413	ZIC3	ENSG00000156925	ortholog_one2one	b	Pons; Liver; Ampulla
a	ENSBTAG00000021427	HOXB3	ENSG00000120093	ortholog_one2one	a	Lymph nodes; Cerebral cortex; Heart; Gallbladder; Car con; Car ips; Muscle; Spleen; Jejunum; Blood
a	ENSBTAG00000021435	MAFF	ENSG00000185022	ortholog_one2one	a	Lymph nodes; Cerebral cortex; Pons; Heart; Liver; Gallbladder; Car con; Car ips; Ampulla; Muscle; Spleen; Blood
a	ENSBTAG00000021458	DLX6	ENSG00000006377	ortholog_one2one	a
a	ENSBTAG00000021494	EN1	ENSG00000163064	ortholog_one2one	b
a	ENSBTAG00000021512	ZBTB7B	ENSG00000160685	ortholog_one2one	a	Lymph nodes; Cerebral cortex; Pons; Kidney; Heart; Liver; Gallbladder; Car con; Car ips; Ampulla; Muscle; Spleen; Jejunum; Blood
a	ENSBTAG00000021523	STAT3	ENSG00000168610	ortholog_one2one	a	Lymph nodes; Cerebral cortex; Pons; Kidney; Heart; Liver; Gallbladder; Car con; Car ips; Ampulla; Muscle; Spleen; Jejunum; Blood
a	ENSBTAG00000021574	TCF7L2	ENSG00000148737	ortholog_one2one	a	Cerebral cortex; Liver; Gallbladder; Car ips; Jejunum
a	ENSBTAG00000021692	TBR1	ENSG00000136535	ortholog_one2one	b	Ampulla
a	ENSBTAG00000021699	RORB	ENSG00000198963	ortholog_one2one	a	Lymph nodes; Car con; Ampulla
a	ENSBTAG00000021706	TBX3	ENSG00000135111	ortholog_one2one	a	Car con; Spleen
a	ENSBTAG00000021709	SPI1	ENSG00000066336	ortholog_one2one	a	Lymph nodes; Pons; Kidney; Heart; Liver; Gallbladder; Car con; Car ips; Ampulla; Muscle; Spleen; Jejunum; Blood
a	ENSBTAG00000021772	SMAD5	ENSG00000113658	ortholog_one2one	a	Lymph nodes; Cerebral cortex; Pons; Heart; Liver; Gallbladder; Car con; Car ips; Ampulla; Muscle; Spleen
a	ENSBTAG00000021795	HNF1A	ENSG00000135100	ortholog_one2one	a	Lymph nodes; Gallbladder; Car ips; Spleen
a	ENSBTAG00000021827	TCF21	ENSG00000118526	ortholog_one2one	a	Lymph nodes; Cerebral cortex; Heart; Gallbladder; Car con; Car ips; Muscle; Spleen
a	ENSBTAG00000021918	EZH1	ENSG00000108799	ortholog_one2one	a	Lymph nodes; Cerebral cortex; Pons; Kidney; Heart; Liver; Gallbladder; Car con; Car ips; Ampulla; Muscle; Spleen; Jejunum; Blood
a	ENSBTAG00000021943	NFYC	ENSG00000066136	ortholog_one2one	a	Lymph nodes; Cerebral cortex; Pons; Kidney; Heart; Liver; Gallbladder; Car con; Car ips; Ampulla; Muscle; Spleen; Jejunum; Blood
a	ENSBTAG00000021993	SPDEF	ENSG00000124664	ortholog_one2one	a	Lymph nodes; Cerebral cortex; Heart; Gallbladder; Car con; Spleen
a	ENSBTAG00000022360	SOX5	ENSG00000134532	ortholog_one2one	a	Lymph nodes; Cerebral cortex; Heart; Car con; Car ips; Ampulla
a	ENSBTAG00000022484	SOX21	ENSG00000125285	ortholog_one2one	a
a	ENSBTAG00000022819	ONECUT2	ENSG00000119547	ortholog_one2one	a	Car ips; Ampulla; Spleen
a	ENSBTAG00000022826	RAX	ENSG00000134438	ortholog_one2one	a
a	ENSBTAG00000023372	MYCN	ENSG00000134323	ortholog_one2one	a	Lymph nodes; Pons; Car con; Ampulla
a	ENSBTAG00000023393	AIRE	ENSG00000160224	ortholog_one2one	a
a	ENSBTAG00000023801	BARHL1	ENSG00000125492	ortholog_one2one	a	Pons
a	ENSBTAG00000023929	FOSL2	ENSG00000075426	ortholog_one2one	a	Lymph nodes; Cerebral cortex; Pons; Kidney; Heart; Liver; Gallbladder; Car con; Car ips; Ampulla; Muscle; Spleen; Jejunum; Blood
a	ENSBTAG00000024058	EGR4	ENSG00000135625	ortholog_one2one	b	Ampulla
a	ENSBTAG00000024061	NOTO	ENSG00000214513	ortholog_one2one	a
a	ENSBTAG00000024341	HOXA6	ENSG00000106006	ortholog_one2one	a
a	ENSBTAG00000024534	POU2F1	ENSG00000143190	ortholog_one2one	a	Pons; Heart; Car con; Ampulla; Muscle; Spleen; Jejunum
a	ENSBTAG00000024773	.	ENSG00000184486	ortholog_one2one	a
a	ENSBTAG00000025009	HOXB9	ENSG00000170689	ortholog_one2one	a	Lymph nodes; Gallbladder; Car con; Muscle; Spleen
a	ENSBTAG00000025124	ZNF300	ENSG00000145908	ortholog_one2one	b
a	ENSBTAG00000025129	MNT	ENSG00000070444	ortholog_one2one	a	Lymph nodes; Cerebral cortex; Pons; Kidney; Heart; Liver; Gallbladder; Car con; Car ips; Ampulla; Muscle; Spleen; Jejunum; Blood
a	ENSBTAG00000025130	HIC1	ENSG00000177374	ortholog_one2one	a	Spleen; Jejunum
a	ENSBTAG00000025246	ZIC2	ENSG00000043355	ortholog_one2one	a	Pons; Ampulla
a	ENSBTAG00000025405	BATF	ENSG00000156127	ortholog_one2one	a	Lymph nodes; Kidney; Heart; Gallbladder; Car con; Car ips; Muscle; Spleen; Jejunum; Blood
a	ENSBTAG00000026309	ZHX2	ENSG00000178764	ortholog_one2one	a	Lymph nodes; Cerebral cortex; Pons; Kidney; Heart; Liver; Gallbladder; Car con; Car ips; Ampulla; Muscle; Spleen; Jejunum; Blood
a	ENSBTAG00000026769	ASCL2	ENSG00000183734	ortholog_one2one	a	Gallbladder; Ampulla; Spleen
a	ENSBTAG00000026788	SHOX	ENSG00000185960	ortholog_one2one	a
a	ENSBTAG00000026896	FOXF2	ENSG00000137273	ortholog_one2one	b
a	ENSBTAG00000026972	MYF5	ENSG00000111049	ortholog_one2one	a	Liver
a	ENSBTAG00000027017	SIX3	ENSG00000138083	ortholog_one2one	a	Lymph nodes
a	ENSBTAG00000027058	MESP2	ENSG00000188095	ortholog_one2one	a	Lymph nodes; Cerebral cortex; Heart; Gallbladder; Car con; Ampulla
a	ENSBTAG00000027442	NFIB	ENSG00000147862	ortholog_one2one	a	Pons
a	ENSBTAG00000027563	ALX4	ENSG00000052850	ortholog_one2one	a
a	ENSBTAG00000030425	ID3	ENSG00000117318	ortholog_one2one	a	Lymph nodes; Cerebral cortex; Pons; Kidney; Heart; Liver; Gallbladder; Car con; Car ips; Ampulla; Muscle; Spleen; Jejunum; Blood
a	ENSBTAG00000030556	ZNF217	ENSG00000171940	ortholog_one2one	b
a	ENSBTAG00000030721	UNCX	ENSG00000164853	ortholog_one2one	b
a	ENSBTAG00000030744	NFYB	ENSG00000120837	ortholog_one2one	a	Lymph nodes; Cerebral cortex; Pons; Heart; Liver; Gallbladder; Car con; Car ips; Ampulla; Muscle; Spleen; Blood
a	ENSBTAG00000030876	MNX1	ENSG00000130675	ortholog_one2one	b
a	ENSBTAG00000030956	ZSCAN21	ENSG00000166529	ortholog_one2one	b	Lymph nodes; Cerebral cortex; Pons; Kidney; Heart; Liver; Gallbladder; Car con; Car ips; Ampulla; Muscle; Spleen; Jejunum; Blood
a	ENSBTAG00000031106	ZNF746	ENSG00000181220	ortholog_one2one	b	Lymph nodes; Heart; Ampulla
a	ENSBTAG00000031197	HMX1	ENSG00000215612	ortholog_one2one	a
a	ENSBTAG00000031231	IRF1	ENSG00000125347	ortholog_one2one	a	Lymph nodes; Cerebral cortex; Pons; Heart; Liver; Gallbladder; Car con; Car ips; Ampulla; Muscle; Spleen; Blood
a	ENSBTAG00000031687	ZNF146	ENSG00000167635	ortholog_one2many	a	Lymph nodes; Cerebral cortex; Pons; Kidney; Heart; Liver; Gallbladder; Car con; Car ips; Ampulla; Muscle; Spleen; Jejunum; Blood
a	ENSBTAG00000031873	ZSCAN16	ENSG00000196812	ortholog_one2one	b	Lymph nodes; Cerebral cortex; Pons; Kidney; Heart; Liver; Gallbladder; Car con; Car ips; Ampulla; Muscle; Spleen; Jejunum; Blood
a	ENSBTAG00000032339	ASCL3	ENSG00000176009	ortholog_one2one	a	Ampulla
a	ENSBTAG00000032657	TEAD1	ENSG00000187079	ortholog_one2one	a	Lymph nodes; Cerebral cortex; Kidney; Liver; Car con; Ampulla; Spleen
a	ENSBTAG00000032806	LOC790396	ENSG00000167635	ortholog_one2many	a
a	ENSBTAG00000033173	BHLHE22	ENSG00000180828	ortholog_one2one	a
a	ENSBTAG00000033174	TFAP4	ENSG00000090447	ortholog_one2one	a	Lymph nodes; Cerebral cortex; Pons; Heart; Liver; Gallbladder; Car con; Ampulla; Muscle; Spleen; Jejunum
a	ENSBTAG00000033268	ZFHX4	ENSG00000091656	ortholog_one2one	b	Car ips; Ampulla
a	ENSBTAG00000033292	SP7	ENSG00000170374	ortholog_one2one	a	Pons; Gallbladder; Ampulla; Blood
a	ENSBTAG00000033330	HOXD11	ENSG00000128713	ortholog_one2one	a	Lymph nodes; Car con
a	ENSBTAG00000033352	DMRT1	ENSG00000137090	ortholog_one2one	a
a	ENSBTAG00000033563	ZNF529	ENSG00000167377	ortholog_one2one	a
a	ENSBTAG00000034005	ZNF35	ENSG00000169981	ortholog_one2one	a	Lymph nodes; Pons; Kidney; Heart; Liver; Gallbladder; Car con; Car ips; Ampulla; Muscle; Spleen; Jejunum
a	ENSBTAG00000034238	ZSCAN10	ENSG00000130182	ortholog_one2one	b
a	ENSBTAG00000037393	ZNF639	ENSG00000121864	ortholog_one2one	b	Lymph nodes; Cerebral cortex; Pons; Kidney; Heart; Liver; Gallbladder; Car con; Car ips; Ampulla; Muscle; Spleen; Jejunum; Blood
a	ENSBTAG00000037508	EBF1	ENSG00000164330	ortholog_one2one	a	Lymph nodes; Pons; Heart; Liver; Gallbladder; Car con; Ampulla; Muscle; Spleen
a	ENSBTAG00000037547	OLIG1	ENSG00000184221	ortholog_one2one	a	Cerebral cortex; Pons; Gallbladder; Ampulla; Spleen; Blood
a	ENSBTAG00000037581	MZF1	ENSG00000099326	ortholog_one2one	a	Lymph nodes; Cerebral cortex; Pons; Kidney; Heart; Gallbladder; Car con; Car ips; Ampulla; Muscle; Spleen; Jejunum
a	ENSBTAG00000038178	ZNF25	ENSG00000175395	ortholog_one2one	a
a	ENSBTAG00000038272	SOX1	ENSG00000182968	ortholog_one2one	a	Pons; Ampulla
a	ENSBTAG00000038428	RELB	ENSG00000104856	ortholog_one2one	a	Lymph nodes; Cerebral cortex; Kidney; Heart; Liver; Gallbladder; Car con; Car ips; Muscle; Spleen; Jejunum; Blood
a	ENSBTAG00000038589	ZNF157	ENSG00000147117	ortholog_one2one	a
a	ENSBTAG00000038716	SKI	ENSG00000157933	ortholog_one2one	a
a	ENSBTAG00000038976	ZGLP1	ENSG00000220201	ortholog_one2one	a
a	ENSBTAG00000039581	HOXD4	ENSG00000170166	ortholog_one2one	a	Lymph nodes; Cerebral cortex; Heart; Liver; Gallbladder; Car con; Muscle; Spleen; Jejunum
a	ENSBTAG00000039599	HOXB4	ENSG00000182742	ortholog_one2one	a	Lymph nodes; Cerebral cortex; Pons; Heart; Liver; Gallbladder; Car con; Car ips; Muscle; Spleen; Jejunum
a	ENSBTAG00000039770	CEBPZ	ENSG00000115816	ortholog_one2one	a	Lymph nodes; Cerebral cortex; Pons; Kidney; Heart; Liver; Gallbladder; Car con; Car ips; Ampulla; Muscle; Spleen; Jejunum; Blood
a	ENSBTAG00000039916	SMAD2	ENSG00000175387	ortholog_one2one	a	Lymph nodes; Cerebral cortex; Pons; Kidney; Heart; Liver; Gallbladder; Car con; Car ips; Ampulla; Muscle; Spleen; Jejunum; Blood
a	ENSBTAG00000040031	ZNF148	ENSG00000163848	ortholog_one2one	a	Lymph nodes; Pons; Heart; Liver; Gallbladder; Car con; Car ips; Ampulla; Muscle; Spleen; Jejunum; Blood
a	ENSBTAG00000040390	EBF2	ENSG00000221818	ortholog_one2one	no
a	ENSBTAG00000040550	.	ENSG00000148826	ortholog_one2one	a
a	ENSBTAG00000040585	NR6A1	ENSG00000148200	ortholog_one2one	a	Lymph nodes; Cerebral cortex; Kidney; Heart; Gallbladder; Car con; Car ips; Ampulla; Spleen
a	ENSBTAG00000040603	ZNF175	ENSG00000105497	ortholog_one2one	a	Lymph nodes; Cerebral cortex; Pons; Kidney; Heart; Liver; Gallbladder; Car con; Car ips; Ampulla; Muscle; Spleen; Jejunum; Blood
a	ENSBTAG00000044007	KLF12	ENSG00000118922	ortholog_one2one	a	Lymph nodes; Cerebral cortex; Pons; Kidney; Heart; Liver; Gallbladder; Car ips; Ampulla; Muscle; Spleen; Jejunum; Blood
a	ENSBTAG00000044097	KLF7	ENSG00000118263	ortholog_one2one	b	Lymph nodes; Cerebral cortex; Pons; Kidney; Heart; Liver; Gallbladder; Car con; Car ips; Ampulla; Muscle; Spleen; Jejunum
a	ENSBTAG00000044105	FOXO1	ENSG00000150907	ortholog_one2one	b
a	ENSBTAG00000044123	HAND2	ENSG00000164107	ortholog_one2one	a
a	ENSBTAG00000044139	ZFP42	ENSG00000179059	ortholog_one2one	b
a	ENSBTAG00000044166	PHOX2B	ENSG00000109132	ortholog_one2one	a	Gallbladder; Spleen
a	ENSBTAG00000044185	SOX6	ENSG00000110693	ortholog_one2one	a	Heart; Liver
a	ENSBTAG00000044192	MAF	ENSG00000178573	ortholog_one2one	a	Lymph nodes; Cerebral cortex; Pons; Kidney; Heart; Liver; Gallbladder; Car con; Car ips; Ampulla; Muscle; Spleen; Jejunum; Blood
a	ENSBTAG00000045526	INSM1	ENSG00000173404	ortholog_one2one	a
a	ENSBTAG00000045877	TSC22D3	ENSG00000157514	ortholog_one2one	a	Lymph nodes; Cerebral cortex; Pons; Heart; Liver; Gallbladder; Car con; Car ips; Ampulla; Muscle; Spleen; Blood
a	ENSBTAG00000046111	ZNF444	ENSG00000167685	ortholog_one2one	a	Lymph nodes; Cerebral cortex; Heart; Car con; Car ips; Ampulla; Muscle; Spleen; Jejunum
a	ENSBTAG00000046545	MEF2D	ENSG00000116604	ortholog_one2one	a	Gallbladder; Ampulla; Jejunum
a	ENSBTAG00000046556	SOX4	ENSG00000124766	ortholog_one2one	a	Muscle
a	ENSBTAG00000046670	MLX	ENSG00000108788	ortholog_one2one	a	Lymph nodes; Cerebral cortex; Pons; Kidney; Heart; Liver; Gallbladder; Car con; Car ips; Ampulla; Muscle; Spleen; Jejunum; Blood
a	ENSBTAG00000046774	ZNF182	ENSG00000147118	ortholog_one2one	a	Spleen
a	ENSBTAG00000047680	IRF7	ENSG00000185507	ortholog_one2one	a	Lymph nodes; Cerebral cortex; Kidney; Heart; Gallbladder; Car con; Car ips; Ampulla; Muscle; Spleen; Jejunum; Blood
a	ENSBTAG00000047779	LOC107131190	ENSG00000184895	ortholog_one2one	a
a	ENSBTAG00000047944	GATA5	ENSG00000130700	ortholog_one2one	a	Gallbladder; Car ips; Spleen
a	ENSBTAG00000048023	.	ENSG00000166478	ortholog_one2one	a
a	ENSBTAG00000048286	E2F6	ENSG00000169016	ortholog_one2one	a	Lymph nodes; Cerebral cortex; Pons; Kidney; Heart; Liver; Gallbladder; Car con; Car ips; Ampulla; Muscle; Spleen; Jejunum
b	ENSBTAG00000000060	PRDM14	ENSG00000147596	ortholog_one2one	b
b	ENSBTAG00000000389	ZNF212	ENSG00000170260	ortholog_one2one	b	Lymph nodes; Cerebral cortex; Heart; Car con; Car ips; Ampulla; Muscle; Spleen
b	ENSBTAG00000000472	ZNF570	ENSG00000171827	ortholog_one2one	b	Lymph nodes; Cerebral cortex; Pons; Kidney; Heart; Liver; Gallbladder; Car con; Car ips; Ampulla; Muscle; Spleen; Jejunum; Blood
b	ENSBTAG00000000533	ZNF684	ENSG00000117010	ortholog_one2one	b	Heart; Spleen
b	ENSBTAG00000000565	RFX7	ENSG00000181827	ortholog_one2one	b	Lymph nodes; Cerebral cortex; Pons; Kidney; Heart; Liver; Gallbladder; Car con; Car ips; Ampulla; Muscle; Spleen; Jejunum
b	ENSBTAG00000000728	ZNF597	ENSG00000167981	ortholog_one2one	b
b	ENSBTAG00000000801	ZNF583	ENSG00000198440	ortholog_one2one	b	Lymph nodes; Cerebral cortex; Pons; Kidney; Heart; Liver; Gallbladder; Car con; Car ips; Ampulla; Muscle; Jejunum; Blood
b	ENSBTAG00000000868	ZFP1	ENSG00000184517	ortholog_one2one	b	Lymph nodes; Cerebral cortex; Pons; Kidney; Heart; Liver; Gallbladder; Car con; Car ips; Ampulla; Muscle; Spleen; Jejunum; Blood
b	ENSBTAG00000001315	DMRTA1	ENSG00000176399	ortholog_one2one	b	Gallbladder; Ampulla
b	ENSBTAG00000001904	ZNF276	ENSG00000158805	ortholog_one2one	b	Lymph nodes; Cerebral cortex; Pons; Kidney; Heart; Liver; Gallbladder; Car con; Car ips; Ampulla; Muscle; Spleen; Jejunum; Blood
b	ENSBTAG00000001947	ZNF514	ENSG00000144026	ortholog_one2one	b	Cerebral cortex; Pons; Kidney; Car ips; Ampulla
b	ENSBTAG00000002113	ZNF41	ENSG00000127081	ortholog_one2one	b	Lymph nodes; Cerebral cortex; Pons; Heart; Liver; Gallbladder; Car con; Car ips; Ampulla; Muscle; Spleen
b	ENSBTAG00000002273	ARGFX	ENSG00000186103	ortholog_one2one	b
b	ENSBTAG00000002281	ZNF354C	ENSG00000177932	ortholog_one2one	b	Lymph nodes; Heart
b	ENSBTAG00000002291	ZBTB41	ENSG00000177888	ortholog_one2one	b	Lymph nodes; Cerebral cortex; Pons; Kidney; Heart; Liver; Gallbladder; Car con; Car ips; Ampulla; Muscle; Spleen; Jejunum
b	ENSBTAG00000002398	ZNF567	ENSG00000189042	ortholog_one2one	b	Lymph nodes; Cerebral cortex; Pons; Kidney; Heart; Liver; Gallbladder; Car con; Car ips; Ampulla; Muscle; Spleen; Jejunum; Blood
b	ENSBTAG00000002594	ZNF436	ENSG00000125945	ortholog_one2one	b	Lymph nodes; Cerebral cortex; Pons; Kidney; Heart; Gallbladder; Car con; Car ips; Ampulla; Muscle; Spleen; Jejunum; Blood
b	ENSBTAG00000002733	DBX1	ENSG00000109851	ortholog_one2one	b
b	ENSBTAG00000003107	LHX5	ENSG00000089116	ortholog_one2one	b
b	ENSBTAG00000003120	ZNF385B	ENSG00000144331	ortholog_one2one	b	Pons; Liver; Car ips; Ampulla; Spleen
b	ENSBTAG00000003339	ZBTB10	ENSG00000205189	ortholog_one2one	b
b	ENSBTAG00000003438	ZBTB43	ENSG00000169155	ortholog_one2one	b	Lymph nodes; Cerebral cortex; Pons; Kidney; Heart; Liver; Gallbladder; Car con; Ampulla; Muscle; Spleen; Jejunum
b	ENSBTAG00000003456	ZNF606	ENSG00000166704	ortholog_one2one	b	Lymph nodes; Cerebral cortex; Pons; Kidney; Heart; Liver; Gallbladder; Car con; Car ips; Ampulla; Spleen; Jejunum
b	ENSBTAG00000003462	ZNF184	ENSG00000176293	ortholog_one2one	b	Lymph nodes; Cerebral cortex; Pons; Kidney; Heart; Liver; Gallbladder; Car con; Car ips; Ampulla; Spleen
b	ENSBTAG00000003465	ZNF329	ENSG00000181894	ortholog_one2one	b
b	ENSBTAG00000003540	MYT1L	ENSG00000186487	ortholog_one2one	b
b	ENSBTAG00000003541	ZNF614	ENSG00000142556	ortholog_one2one	b	Lymph nodes; Cerebral cortex; Pons; Kidney; Heart; Liver; Gallbladder; Car con; Car ips; Ampulla; Muscle; Spleen; Jejunum
b	ENSBTAG00000003622	ZKSCAN7	ENSG00000196345	ortholog_one2one	b
b	ENSBTAG00000003669	BNC2	ENSG00000173068	ortholog_one2one	b	Lymph nodes; Cerebral cortex; Heart; Gallbladder; Car con; Spleen
b	ENSBTAG00000003687	FOXK2	ENSG00000139445	ortholog_one2one	b
b	ENSBTAG00000003699	ZFP3	ENSG00000180787	ortholog_one2one	b	Lymph nodes; Cerebral cortex; Pons; Kidney; Heart; Liver; Gallbladder; Car con; Car ips; Ampulla; Muscle; Spleen; Jejunum; Blood
b	ENSBTAG00000004262	ZNF454	ENSG00000178187	ortholog_one2one	b	Lymph nodes; Cerebral cortex; Pons; Heart; Gallbladder; Car con; Car ips; Ampulla; Muscle; Spleen
b	ENSBTAG00000004361	ZBTB37	ENSG00000185278	ortholog_one2one	b	Lymph nodes; Cerebral cortex; Pons; Kidney; Heart; Liver; Gallbladder; Car con; Car ips; Muscle; Spleen; Jejunum; Blood
b	ENSBTAG00000004620	ZNF133	no	no	no	Lymph nodes; Cerebral cortex; Pons; Kidney; Heart; Liver; Gallbladder; Car con; Car ips; Ampulla; Muscle; Spleen; Jejunum; Blood
b	ENSBTAG00000004675	ZNF18	ENSG00000154957	ortholog_one2one	b	Lymph nodes; Pons; Liver; Car ips; Ampulla; Spleen; Jejunum; Blood
b	ENSBTAG00000005017	ZNF169	ENSG00000175787	ortholog_one2one	b	Lymph nodes; Cerebral cortex; Pons; Heart; Liver; Gallbladder; Car con; Car ips; Ampulla; Muscle; Spleen
b	ENSBTAG00000005240	ZNF605	ENSG00000196458	ortholog_one2one	b	Lymph nodes; Cerebral cortex; Pons; Heart; Liver; Gallbladder; Car con; Car ips; Ampulla; Muscle; Spleen; Jejunum
b	ENSBTAG00000005626	NEUROD4	ENSG00000123307	ortholog_one2one	b	Blood
b	ENSBTAG00000006199	DRAP1	ENSG00000175550	ortholog_one2one	b	Lymph nodes; Cerebral cortex; Pons; Kidney; Heart; Liver; Gallbladder; Car con; Car ips; Ampulla; Muscle; Spleen; Jejunum; Blood
b	ENSBTAG00000006428	ZNF354A	ENSG00000169131	ortholog_one2one	b	Lymph nodes; Cerebral cortex; Pons; Heart; Liver; Gallbladder; Car con; Car ips; Ampulla; Muscle; Spleen; Blood
b	ENSBTAG00000006635	DBX2	ENSG00000185610	ortholog_one2one	b	Ampulla
b	ENSBTAG00000006650	ZNF668	ENSG00000167394	ortholog_one2one	b	Lymph nodes; Cerebral cortex; Pons; Kidney; Heart; Liver; Gallbladder; Car con; Car ips; Ampulla; Muscle; Spleen; Jejunum; Blood
b	ENSBTAG00000006893	BBX	ENSG00000114439	ortholog_one2one	b	Lymph nodes; Cerebral cortex; Pons; Kidney; Heart; Liver; Gallbladder; Car con; Car ips; Ampulla; Muscle; Spleen; Jejunum
b	ENSBTAG00000007020	ZNF502	ENSG00000196653	ortholog_one2one	b	Lymph nodes; Cerebral cortex; Pons; Kidney; Heart; Liver; Gallbladder; Car con; Car ips; Ampulla; Muscle; Spleen; Jejunum
b	ENSBTAG00000007053	ZFHX2	ENSG00000136367	ortholog_one2one	b	Pons; Heart; Liver; Ampulla; Spleen; Jejunum
b	ENSBTAG00000007110	RCOR3	ENSG00000117625	ortholog_one2one	b	Lymph nodes; Cerebral cortex; Pons; Kidney; Heart; Liver; Gallbladder; Car con; Car ips; Ampulla; Muscle; Spleen; Jejunum; Blood
b	ENSBTAG00000007122	ZFP2	ENSG00000198939	ortholog_one2one	b	Lymph nodes; Cerebral cortex; Pons; Heart; Liver; Gallbladder; Car con; Muscle; Spleen; Blood
b	ENSBTAG00000007216	DPF1	ENSG00000011332	ortholog_one2one	b	Car con; Ampulla
b	ENSBTAG00000007262	ZNF536	ENSG00000198597	ortholog_one2one	b	Pons; Gallbladder; Ampulla
b	ENSBTAG00000007318	ZNF687	ENSG00000143373	ortholog_one2one	b	Lymph nodes; Cerebral cortex; Pons; Kidney; Heart; Liver; Gallbladder; Car con; Car ips; Ampulla; Muscle; Spleen; Jejunum; Blood
b	ENSBTAG00000007383	ZNF521	ENSG00000198795	ortholog_one2one	b	Lymph nodes; Cerebral cortex; Pons; Kidney; Heart; Liver; Gallbladder; Car con; Ampulla; Muscle; Spleen
b	ENSBTAG00000007714	ZNF235	ENSG00000159917	ortholog_one2one	b	Lymph nodes; Cerebral cortex; Pons; Kidney; Heart; Liver; Gallbladder; Car con; Car ips; Ampulla; Muscle; Spleen; Jejunum
b	ENSBTAG00000007916	FOXJ1	ENSG00000129654	ortholog_one2one	b	Lymph nodes; Cerebral cortex; Pons; Heart; Liver; Car con; Car ips; Ampulla
b	ENSBTAG00000007917	TSHZ2	ENSG00000182463	ortholog_one2one	b	Lymph nodes; Cerebral cortex; Pons; Kidney; Heart; Liver; Gallbladder; Car con; Car ips; Ampulla; Muscle; Spleen; Jejunum; Blood
b	ENSBTAG00000008113	OSR1	ENSG00000143867	ortholog_one2one	b	Lymph nodes; Cerebral cortex; Kidney; Liver; Gallbladder; Car con; Car ips; Ampulla; Muscle; Spleen; Jejunum
b	ENSBTAG00000008349	ZNF311	ENSG00000197935	ortholog_one2one	b
b	ENSBTAG00000008397	ZNF555	ENSG00000186300	ortholog_one2one	b	Lymph nodes; Cerebral cortex; Pons; Heart; Liver; Car con; Car ips; Ampulla; Muscle; Spleen; Blood
b	ENSBTAG00000008591	CAMTA2	ENSG00000108509	ortholog_one2one	b
b	ENSBTAG00000008902	ZNF345	ENSG00000187187	ortholog_one2one	b	Lymph nodes; Cerebral cortex; Pons; Kidney; Heart; Gallbladder; Car con; Car ips; Ampulla; Muscle; Spleen; Jejunum; Blood
b	ENSBTAG00000008943	ZSCAN12	ENSG00000158691	ortholog_one2one	b	Lymph nodes; Cerebral cortex; Pons; Kidney; Heart; Liver; Gallbladder; Car con; Ampulla; Spleen; Jejunum
b	ENSBTAG00000009062	DMRTB1	ENSG00000143006	ortholog_one2one	b
b	ENSBTAG00000009071	ZNF699	ENSG00000196110	ortholog_one2one	b
b	ENSBTAG00000009072	ZNF572	ENSG00000180938	ortholog_one2one	b
b	ENSBTAG00000009249	OTP	ENSG00000171540	ortholog_one2one	b
b	ENSBTAG00000009272	ELMSAN1	ENSG00000156030	ortholog_one2one	b
b	ENSBTAG00000009521	ZNF565	ENSG00000196357	ortholog_one2one	b	Lymph nodes; Cerebral cortex; Pons; Kidney; Heart; Liver; Gallbladder; Car con; Car ips; Ampulla; Spleen; Jejunum; Blood
b	ENSBTAG00000009631	ZNF683	ENSG00000176083	ortholog_one2one	b	Gallbladder; Muscle; Jejunum; Blood
b	ENSBTAG00000009643	ZBTB25	ENSG00000089775	ortholog_one2one	b	Lymph nodes; Cerebral cortex; Pons; Heart; Gallbladder; Car con; Ampulla; Muscle; Spleen; Jejunum
b	ENSBTAG00000009874	ZXDC	ENSG00000070476	ortholog_one2one	b
b	ENSBTAG00000009975	PBX4	ENSG00000105717	ortholog_one2one	b	Cerebral cortex; Heart; Gallbladder; Muscle; Spleen
b	ENSBTAG00000010113	ZBTB24	ENSG00000112365	ortholog_one2one	b	Lymph nodes; Cerebral cortex; Pons; Heart; Liver; Gallbladder; Car con; Car ips; Ampulla; Muscle; Spleen; Blood
b	ENSBTAG00000010130	ZNF335	ENSG00000198026	ortholog_one2one	b	Cerebral cortex; Ampulla; Muscle; Jejunum
b	ENSBTAG00000010414	DMRTA2	ENSG00000142700	ortholog_one2one	b
b	ENSBTAG00000010450	WIZ	ENSG00000011451	ortholog_one2one	b	Lymph nodes; Cerebral cortex; Pons; Heart; Liver; Gallbladder; Car con; Car ips; Ampulla; Muscle; Spleen; Blood
b	ENSBTAG00000011162	ZKSCAN2	ENSG00000155592	ortholog_one2one	b	Car con; Ampulla
b	ENSBTAG00000011262	.	ENSG00000188785	ortholog_one2many	b
b	ENSBTAG00000011312	NKX2	ENSG00000125816	ortholog_one2one	b
b	ENSBTAG00000011498	ZNF184	ENSG00000096654	ortholog_one2one	b
b	ENSBTAG00000012390	ZNF483	ENSG00000173258	ortholog_one2one	b	Pons; Ampulla
b	ENSBTAG00000012636	IKZF4	ENSG00000123411	ortholog_one2one	b	Lymph nodes; Pons; Muscle; Blood
b	ENSBTAG00000012656	OVOL1	ENSG00000172818	ortholog_one2one	b	Lymph nodes; Gallbladder; Spleen
b	ENSBTAG00000012868	ZNF77	ENSG00000175691	ortholog_one2one	b
b	ENSBTAG00000013001	ZNF84	no	no	no	Lymph nodes; Pons; Kidney; Heart; Gallbladder; Car con; Ampulla; Muscle; Spleen; Jejunum
b	ENSBTAG00000013050	ZNF277	ENSG00000198839	ortholog_one2one	b	Lymph nodes; Cerebral cortex; Pons; Kidney; Heart; Liver; Gallbladder; Car con; Car ips; Ampulla; Muscle; Spleen; Blood
b	ENSBTAG00000013460	ZBTB11	ENSG00000066422	ortholog_one2one	b	Lymph nodes; Cerebral cortex; Pons; Kidney; Heart; Liver; Gallbladder; Car con; Car ips; Ampulla; Muscle; Spleen; Jejunum
b	ENSBTAG00000013702	ZNF296	ENSG00000170684	ortholog_one2one	b	Muscle; Spleen; Blood
b	ENSBTAG00000013943	ZNF703	ENSG00000183779	ortholog_one2one	b	Cerebral cortex; Pons; Kidney; Heart; Liver; Gallbladder; Car con; Car ips; Ampulla; Muscle; Spleen; Jejunum; Blood
b	ENSBTAG00000014123	ZNF507	ENSG00000168813	ortholog_one2one	b	Pons; Kidney; Heart; Liver; Gallbladder; Car con; Car ips; Ampulla; Muscle; Spleen; Jejunum
b	ENSBTAG00000014211	FOXP4	ENSG00000137166	ortholog_one2one	b	Lymph nodes; Cerebral cortex; Pons; Kidney; Heart; Liver; Gallbladder; Car con; Car ips; Ampulla; Muscle; Spleen; Jejunum; Blood
b	ENSBTAG00000014248	MIER3	ENSG00000155545	ortholog_one2one	b	Lymph nodes; Cerebral cortex; Pons; Kidney; Heart; Liver; Gallbladder; Car con; Car ips; Ampulla; Muscle; Spleen; Jejunum
b	ENSBTAG00000014415	ZNF653	ENSG00000161914	ortholog_one2one	b	Lymph nodes; Cerebral cortex; Pons; Heart; Liver; Gallbladder; Car con; Car ips; Ampulla; Muscle; Spleen; Blood
b	ENSBTAG00000014478	ZSCAN29	ENSG00000140265	ortholog_one2one	b	Lymph nodes; Cerebral cortex; Pons; Kidney; Heart; Gallbladder; Car con; Car ips; Ampulla; Muscle; Spleen; Jejunum
b	ENSBTAG00000014606	FOXR1	ENSG00000176302	ortholog_one2one	b
b	ENSBTAG00000014705	HES4	ENSG00000188290	ortholog_one2one	b	Lymph nodes; Cerebral cortex; Kidney; Heart; Gallbladder; Car con; Car ips; Ampulla; Muscle; Jejunum; Blood
b	ENSBTAG00000015067	NHLH2	ENSG00000177551	ortholog_one2one	b
b	ENSBTAG00000015348	ZNF189	ENSG00000136870	ortholog_one2one	b	Lymph nodes; Cerebral cortex; Pons; Heart; Liver; Gallbladder; Car con; Car ips; Ampulla; Muscle; Spleen; Blood
b	ENSBTAG00000015504	ZNF131	ENSG00000172262	ortholog_one2one	b	Lymph nodes; Cerebral cortex; Pons; Kidney; Heart; Liver; Gallbladder; Car con; Car ips; Ampulla; Muscle; Spleen; Jejunum; Blood
b	ENSBTAG00000015866	ZNF211	ENSG00000121417	ortholog_one2one	b	Lymph nodes; Cerebral cortex; Pons; Heart; Gallbladder; Car con; Car ips; Ampulla; Spleen
b	ENSBTAG00000016028	ZNF691	ENSG00000164011	ortholog_one2one	b	Lymph nodes; Cerebral cortex; Pons; Kidney; Heart; Liver; Gallbladder; Car con; Car ips; Ampulla; Muscle; Spleen; Jejunum; Blood
b	ENSBTAG00000016077	ZNF317	ENSG00000130803	ortholog_one2one	b	Lymph nodes; Cerebral cortex; Pons; Heart; Liver; Gallbladder; Car con; Car ips; Ampulla; Muscle; Spleen
b	ENSBTAG00000016190	ZNF394	ENSG00000160908	ortholog_one2one	b	Lymph nodes; Cerebral cortex; Pons; Kidney; Heart; Liver; Gallbladder; Car con; Car ips; Ampulla; Muscle; Spleen; Jejunum; Blood
b	ENSBTAG00000016257	ZNF74	ENSG00000185252	ortholog_one2one	b	Lymph nodes; Pons; Kidney; Liver; Gallbladder; Car con; Car ips; Ampulla; Muscle; Spleen; Jejunum
b	ENSBTAG00000016294	ZNF438	ENSG00000183621	ortholog_one2one	b	Lymph nodes; Cerebral cortex; Pons; Heart; Liver; Car con; Muscle; Spleen; Jejunum; Blood
b	ENSBTAG00000016448	ZBTB40	ENSG00000184677	ortholog_one2one	b	Lymph nodes; Cerebral cortex; Heart; Muscle; Spleen; Jejunum
b	ENSBTAG00000016496	ZNF641	ENSG00000167528	ortholog_one2one	b
b	ENSBTAG00000016757	ZKSCAN1	ENSG00000106261	ortholog_one2one	b	Lymph nodes; Cerebral cortex; Kidney; Heart; Liver; Gallbladder; Car con; Car ips; Ampulla; Muscle; Spleen; Jejunum
b	ENSBTAG00000017397	ZNF423	ENSG00000102935	ortholog_one2one	b	Lymph nodes; Cerebral cortex; Pons; Kidney; Heart; Liver; Gallbladder; Car con; Ampulla; Muscle; Spleen; Jejunum
b	ENSBTAG00000017419	ZZZ3	ENSG00000036549	ortholog_one2one	b	Lymph nodes; Cerebral cortex; Pons; Kidney; Heart; Liver; Gallbladder; Car con; Car ips; Ampulla; Muscle; Spleen; Jejunum
b	ENSBTAG00000017731	ZFAT	ENSG00000066827	ortholog_one2one	b	Lymph nodes; Car con; Ampulla; Spleen; Blood
b	ENSBTAG00000017872	ZNF304	ENSG00000131845	ortholog_one2one	b	Lymph nodes; Cerebral cortex; Pons; Kidney; Heart; Liver; Gallbladder; Car con; Car ips; Ampulla; Muscle; Spleen; Jejunum; Blood
b	ENSBTAG00000018057	ZNF621	ENSG00000177873	ortholog_one2one	b	Lymph nodes; Cerebral cortex; Pons; Kidney; Heart; Liver; Gallbladder; Car con; Car ips; Ampulla; Muscle; Spleen; Jejunum; Blood
b	ENSBTAG00000018094	ZNF689	ENSG00000156853	ortholog_one2one	b	Lymph nodes; Cerebral cortex; Pons; Heart; Liver; Gallbladder; Car con; Car ips; Ampulla; Muscle; Spleen; Jejunum; Blood
b	ENSBTAG00000018161	TBX18	ENSG00000112837	ortholog_one2one	b
b	ENSBTAG00000018242	.	ENSG00000198182	ortholog_one2one	b
b	ENSBTAG00000018272	RERE	ENSG00000142599	ortholog_one2one	b	Lymph nodes; Cerebral cortex; Pons; Kidney; Heart; Liver; Gallbladder; Car con; Car ips; Ampulla; Muscle; Spleen; Jejunum; Blood
b	ENSBTAG00000018402	TSC22D2	ENSG00000196428	ortholog_one2one	b	Cerebral cortex; Kidney; Heart; Liver; Gallbladder; Ampulla; Jejunum
b	ENSBTAG00000019001	PRDM10	ENSG00000170325	ortholog_one2one	b	Car con; Ampulla
b	ENSBTAG00000019039	ZNF239	ENSG00000196793	ortholog_one2one	b
b	ENSBTAG00000019187	ZNF462	ENSG00000148143	ortholog_one2one	b	Lymph nodes; Cerebral cortex; Pons; Heart; Liver; Gallbladder; Car con; Car ips; Ampulla; Muscle; Spleen
b	ENSBTAG00000019192	LHX8	ENSG00000162624	ortholog_one2one	b
b	ENSBTAG00000019555	ZSCAN20	ENSG00000121903	ortholog_one2one	b	Lymph nodes; Cerebral cortex; Pons; Heart; Liver; Gallbladder; Car con; Car ips; Ampulla; Spleen; Jejunum; Blood
b	ENSBTAG00000019695	RLF	ENSG00000117000	ortholog_one2one	b	Lymph nodes; Cerebral cortex; Pons; Kidney; Heart; Liver; Gallbladder; Car con; Car ips; Ampulla; Muscle; Spleen; Jejunum
b	ENSBTAG00000019844	ZNF467	ENSG00000181444	ortholog_one2one	b	Lymph nodes; Cerebral cortex; Kidney; Heart; Liver; Gallbladder; Car con; Car ips; Ampulla; Muscle; Spleen; Blood
b	ENSBTAG00000019885	ZNF280C	ENSG00000056277	ortholog_one2one	b
b	ENSBTAG00000020578	PRDM6	ENSG00000061455	ortholog_one2one	b
b	ENSBTAG00000020601	ZNF366	ENSG00000178175	ortholog_one2one	b	Lymph nodes; Pons; Kidney; Heart; Liver; Gallbladder; Car con; Car ips; Ampulla; Muscle; Spleen; Jejunum
b	ENSBTAG00000020630	KCMF1	ENSG00000176407	ortholog_one2one	b	Lymph nodes; Cerebral cortex; Pons; Kidney; Heart; Liver; Gallbladder; Car con; Car ips; Ampulla; Muscle; Spleen; Jejunum; Blood
b	ENSBTAG00000020754	ZNF526	ENSG00000167625	ortholog_one2one	b	Lymph nodes; Cerebral cortex; Pons; Kidney; Heart; Liver; Gallbladder; Car con; Car ips; Ampulla; Muscle; Spleen; Jejunum; Blood
b	ENSBTAG00000021115	ZNF692	ENSG00000171163	ortholog_one2one	b	Lymph nodes; Cerebral cortex; Heart; Car con; Ampulla
b	ENSBTAG00000021222	ZNF771	ENSG00000179965	ortholog_one2one	b	Lymph nodes; Cerebral cortex; Pons; Kidney; Heart; Liver; Gallbladder; Car con; Car ips; Ampulla; Muscle; Spleen; Jejunum; Blood
b	ENSBTAG00000021329	ZBTB3	ENSG00000185670	ortholog_one2one	b
b	ENSBTAG00000021357	ZNF518A	ENSG00000177853	ortholog_one2one	b	Lymph nodes; Cerebral cortex; Pons; Kidney; Heart; Liver; Gallbladder; Car con; Car ips; Ampulla; Muscle; Spleen; Jejunum
b	ENSBTAG00000021742	ZNF568	ENSG00000198453	ortholog_one2one	b	.
b	ENSBTAG00000021789	ZNF574	ENSG00000105732	ortholog_one2one	b
b	ENSBTAG00000023464	.	ENSG00000181007	ortholog_one2one	b
b	ENSBTAG00000023611	ZBTB32	ENSG00000011590	ortholog_one2one	b	Muscle; Spleen; Jejunum; Blood
b	ENSBTAG00000023675	LOC100335242	ENSG00000175105	ortholog_one2one	b	Lymph nodes; Cerebral cortex; Pons; Kidney; Heart; Liver; Gallbladder; Car con; Car ips; Ampulla; Muscle; Spleen; Jejunum
b	ENSBTAG00000023797	PRDM12	ENSG00000130711	ortholog_one2one	b
b	ENSBTAG00000023847	IKZF5	ENSG00000095574	ortholog_one2one	b	Lymph nodes; Cerebral cortex; Pons; Kidney; Heart; Liver; Gallbladder; Car con; Car ips; Ampulla; Muscle; Spleen; Jejunum; Blood
b	ENSBTAG00000023885	ZNF79	ENSG00000196152	ortholog_one2one	b	Lymph nodes; Cerebral cortex; Pons; Kidney; Heart; Liver; Gallbladder; Car con; Car ips; Ampulla; Muscle; Spleen; Jejunum; Blood
b	ENSBTAG00000025434	ZFP36L1	ENSG00000185650	ortholog_one2one	b	Lymph nodes; Cerebral cortex; Pons; Kidney; Heart; Liver; Gallbladder; Car con; Car ips; Ampulla; Muscle; Spleen; Jejunum; Blood
b	ENSBTAG00000025659	ZNF618	ENSG00000157657	ortholog_one2one	b	Lymph nodes; Cerebral cortex; Heart; Gallbladder; Car con; Car ips; Muscle
b	ENSBTAG00000026263	ZNF45	ENSG00000124459	ortholog_one2one	b	Lymph nodes; Cerebral cortex; Pons; Kidney; Heart; Liver; Gallbladder; Car con; Car ips; Ampulla; Muscle; Spleen; Jejunum; Blood
b	ENSBTAG00000026307	ZNF629	ENSG00000102870	ortholog_one2one	b	Lymph nodes
b	ENSBTAG00000026408	ZNF213	ENSG00000085644	ortholog_one2one	b
b	ENSBTAG00000026772	ZNF142	ENSG00000115568	ortholog_one2one	b	Lymph nodes; Cerebral cortex; Pons; Kidney; Heart; Liver; Gallbladder; Car con; Car ips; Ampulla; Muscle; Spleen; Jejunum; Blood
b	ENSBTAG00000027557	ZNF408	ENSG00000175213	ortholog_one2one	b	Lymph nodes; Cerebral cortex; Pons; Kidney; Heart; Liver; Gallbladder; Car con; Car ips; Ampulla; Muscle; Spleen; Jejunum; Blood
b	ENSBTAG00000030348	ZNF582	ENSG00000175322; ENSG00000185947	ortholog_many2many	b; a	Lymph nodes; Cerebral cortex; Pons; Kidney; Heart; Liver; Car con; Spleen; Blood
b	ENSBTAG00000030836	ZBTB21	ENSG00000173276	ortholog_one2one	b
b	ENSBTAG00000030933	ZNF576	ENSG00000124444	ortholog_one2one	b	Lymph nodes; Cerebral cortex; Pons; Kidney; Heart; Liver; Gallbladder; Car con; Car ips; Ampulla; Muscle; Spleen; Jejunum; Blood
b	ENSBTAG00000030939	ZNF575	ENSG00000176472	ortholog_one2one	b	Lymph nodes; Cerebral cortex; Pons; Kidney; Liver; Gallbladder; Ampulla; Muscle; Jejunum; Blood
b	ENSBTAG00000031277	FOXL2	ENSG00000183770	ortholog_one2one	b	Lymph nodes; Cerebral cortex; Heart; Car con
b	ENSBTAG00000031352	ZNF554	ENSG00000172006	ortholog_one2one	b	Lymph nodes; Cerebral cortex; Pons; Heart; Car ips; Ampulla; Spleen;
b	ENSBTAG00000031686	ZNF566	ENSG00000186017	ortholog_one2one	b	Lymph nodes; Cerebral cortex; Pons; Kidney; Heart; Liver; Gallbladder; Car con; Car ips; Ampulla; Muscle; Spleen; Jejunum; Blood
b	ENSBTAG00000031869	ZSCAN26	ENSG00000197062	ortholog_one2one	b
b	ENSBTAG00000031874	ZNF165	ENSG00000197279	ortholog_one2one	b	Lymph nodes; Cerebral cortex; Pons; Heart; Liver; Car con; Ampulla; Muscle
b	ENSBTAG00000032031	ZBTB12	ENSG00000204366	ortholog_one2one	b	Lymph nodes; Cerebral cortex; Pons; Kidney; Heart; Liver; Gallbladder; Car con; Car ips; Ampulla; Muscle; Spleen; Jejunum; Blood
b	ENSBTAG00000032187	ZNF697	ENSG00000143067	ortholog_one2one	b	Lymph nodes; Cerebral cortex; Pons; Kidney; Heart; Liver; Gallbladder; Car con; Car ips; Ampulla; Muscle; Spleen; Jejunum
b	ENSBTAG00000032962	SKOR2	ENSG00000215474	ortholog_one2one	b
b	ENSBTAG00000033998	RFX8	ENSG00000196460	ortholog_one2one	b
b	ENSBTAG00000037757	EBF4	ENSG00000088881	ortholog_one2one	b
b	ENSBTAG00000037803	ZNF197	no	no	no	Lymph nodes; Cerebral cortex; Pons; Kidney; Heart; Liver; Gallbladder; Car con; Car ips; Ampulla; Muscle; Spleen; Jejunum; Blood
b	ENSBTAG00000037882	ZNF584	ENSG00000171574	ortholog_one2one	b
b	ENSBTAG00000037965	ZSCAN23	ENSG00000187987	ortholog_one2one	b
b	ENSBTAG00000037981	ZNF416	ENSG00000171649	ortholog_one2many	b
b	ENSBTAG00000038034	ZNF628	ENSG00000197483	ortholog_one2one	b	Heart; Liver; Car ips; Spleen; Blood
b	ENSBTAG00000038050	ZNF420	ENSG00000198182	ortholog_one2one	b	Lymph nodes; Pons; Kidney; Heart; Gallbladder; Car con; Car ips; Ampulla; Muscle; Jejunum
b	ENSBTAG00000038240	ZNF134	ENSG00000213762	ortholog_one2one	b
b	ENSBTAG00000038284	ZNF496	ENSG00000162714	ortholog_one2one	b	Lymph nodes; Cerebral cortex; Pons; Heart; Liver; Gallbladder; Car con; Car ips; Ampulla; Muscle; Spleen
b	ENSBTAG00000038487	ZNF613	ENSG00000176024	ortholog_one2one	b	Lymph nodes; Cerebral cortex; Pons; Kidney; Heart; Liver; Gallbladder; Car con; Car ips; Ampulla; Muscle; Spleen; Jejunum
b	ENSBTAG00000038498	ZBTB39	ENSG00000166860	ortholog_one2one	b	Lymph nodes; Cerebral cortex; Pons; Kidney; Heart; Liver; Gallbladder; Car con; Car ips; Ampulla; Muscle; Spleen; Blood
b	ENSBTAG00000038534	ZNF446	ENSG00000083838	ortholog_one2one	b	Lymph nodes; Heart; Car con; Ampulla
b	ENSBTAG00000038577	TSC22D4	ENSG00000166925	ortholog_one2one	b	Lymph nodes; Cerebral cortex; Pons; Kidney; Heart; Gallbladder; Car con; Car ips; Ampulla; Muscle; Spleen; Jejunum; Blood
b	ENSBTAG00000038610	ZBTB26	ENSG00000171448	ortholog_one2one	b
b	ENSBTAG00000038674	ZNF677	ENSG00000197928	ortholog_one2one	b	Lymph nodes; Cerebral cortex; Pons; Kidney; Heart; Liver; Car con; Ampulla; Muscle; Spleen; Jejunum
b	ENSBTAG00000038869	ZNF383	ENSG00000198169	ortholog_one2one	b	Lymph nodes; Cerebral cortex; Pons; Kidney; Heart; Liver; Gallbladder; Car con; Car ips; Ampulla; Muscle; Spleen; Jejunum
b	ENSBTAG00000038888	ZBTB9	ENSG00000213588	ortholog_one2one	b	Lymph nodes; Heart; Liver; Gallbladder; Car con; Car ips; Ampulla; Muscle; Spleen; Jejunum; Blood
b	ENSBTAG00000039023	ZNF664	ENSG00000179195	ortholog_one2one	b	Lymph nodes; Cerebral cortex; Pons; Kidney; Heart; Liver; Gallbladder; Car con; Car ips; Ampulla; Muscle; Spleen; Jejunum; Blood
b	ENSBTAG00000039075	ZNF527	ENSG00000189164	ortholog_one2one	b	Lymph nodes; Cerebral cortex; Pons; Kidney; Heart; Liver; Gallbladder; Car con; Car ips; Ampulla; Muscle; Spleen; Jejunum; Blood
b	ENSBTAG00000039287	ZFP69	ENSG00000187815	ortholog_one2one	b
b	ENSBTAG00000039313	ZNF341	ENSG00000131061	ortholog_one2one	b	Gallbladder; Ampulla
b	ENSBTAG00000039343	ZBTB34	ENSG00000177125	ortholog_one2one	b	Lymph nodes; Cerebral cortex; Pons; Kidney; Heart; Liver; Gallbladder; Car con; Car ips; Ampulla; Muscle; Spleen; Jejunum; Blood
b	ENSBTAG00000039711	ZFP62	ENSG00000196670	ortholog_one2one	b	Lymph nodes; Cerebral cortex; Pons; Heart; Liver; Gallbladder; Car con; Car ips; Ampulla; Muscle; Spleen
b	ENSBTAG00000039815	ZBTB6	ENSG00000186130	ortholog_one2one	b	Lymph nodes; Cerebral cortex; Pons; Kidney; Heart; Liver; Gallbladder; Car con; Car ips; Ampulla; Muscle; Spleen; Jejunum; Blood
b	ENSBTAG00000040072	ZNF140	ENSG00000196387	ortholog_one2one	b	Lymph nodes; Cerebral cortex; Pons; Kidney; Heart; Liver; Gallbladder; Car con; Car ips; Ampulla; Muscle; Spleen; Jejunum
b	ENSBTAG00000040093	FOXI3	ENSG00000214336	ortholog_one2one	b
b	ENSBTAG00000040168	ZSCAN9	ENSG00000137185	ortholog_one2one	b
b	ENSBTAG00000040169	LOC509810	no	no	no	Lymph nodes; Cerebral cortex; Pons; Kidney; Heart; Liver; Gallbladder; Car con; Car ips; Ampulla; Muscle; Spleen; Jejunum; Blood
b	ENSBTAG00000040209	LOC538686	ENSG00000062370	ortholog_one2one	b
b	ENSBTAG00000046265	ZNF850	ENSG00000196670	ortholog_one2one	b
b	ENSBTAG00000047739	TSC22D1	no	no	no	Lymph nodes; Cerebral cortex; Pons; Kidney; Heart; Liver; Gallbladder; Car con; Car ips; Ampulla; Muscle; Spleen; Jejunum; Blood
c	ENSBTAG00000000418	TOX3	ENSG00000103460	ortholog_one2one	c
c	ENSBTAG00000000422	TSHZ1	ENSG00000179981	ortholog_one2one	b
c	ENSBTAG00000000688		ENSG00000197213; ENSG00000204532; ENSG00000131848	ortholog_many2many	c; c; b
c	ENSBTAG00000001023	ZNF598	ENSG00000167962	ortholog_one2one	c
c	ENSBTAG00000001441	CARHSP1	ENSG00000153048	ortholog_one2one	c
c	ENSBTAG00000001614	ZNF174	ENSG00000103343	ortholog_one2one	a
c	ENSBTAG00000001616	ZNF592	ENSG00000166716	ortholog_one2one	b
c	ENSBTAG00000001819		ENSG00000165556	ortholog_one2one	a
c	ENSBTAG00000001873		ENSG00000212993	ortholog_many2many	c
c	ENSBTAG00000002055		ENSG00000196867	ortholog_one2one	b
c	ENSBTAG00000002201	NFXL1	ENSG00000170448	ortholog_one2one	c
c	ENSBTAG00000002202	CRAMP1	ENSG00000007545	ortholog_one2one	c
c	ENSBTAG00000002336	RCOR1	ENSG00000089902	ortholog_one2one	a
c	ENSBTAG00000002370	ZNF792	ENSG00000180884	ortholog_one2one	c
c	ENSBTAG00000002445	ZNF783	ENSG00000204946	ortholog_one2one	b
c	ENSBTAG00000002483	HES5	ENSG00000197921	ortholog_one2one	b
c	ENSBTAG00000002613	MIS18BP1	ENSG00000129534	ortholog_one2one	c
c	ENSBTAG00000002668	ZNF711	ENSG00000147180	ortholog_one2one	b
c	ENSBTAG00000002810	ZNF777	ENSG00000196453	ortholog_one2one	b
c	ENSBTAG00000002904	ZNF787	ENSG00000142409	ortholog_one2one	c
c	ENSBTAG00000002955	ZNF717	ENSG00000227124	ortholog_one2one	no
c	ENSBTAG00000003267	ZNF132	ENSG00000131849	ortholog_one2one	b
c	ENSBTAG00000003447	ZNF551	ENSG00000204519	ortholog_one2one	a
c	ENSBTAG00000003638	ZNF215	ENSG00000149054	ortholog_one2one	a
c	ENSBTAG00000003784	DNAJC2	ENSG00000105821	ortholog_one2one	c
c	ENSBTAG00000003878	ZUFSP	ENSG00000153975	ortholog_one2one	c
c	ENSBTAG00000003953	ZNF316	ENSG00000205903	ortholog_one2one	c
c	ENSBTAG00000003957		ENSG00000126856	ortholog_one2one	a
c	ENSBTAG00000004079	ZNF106	ENSG00000103994	ortholog_one2one	c
c	ENSBTAG00000004193	VEZF1	ENSG00000136451	ortholog_one2one	b
c	ENSBTAG00000004650	ZNF516	ENSG00000101493	ortholog_one2one	b
c	ENSBTAG00000004925		ENSG00000196267; ENSG00000197608; ENSG00000198482	ortholog_one2many	c
c	ENSBTAG00000004939	ZNF569	ENSG00000196437	ortholog_one2one	b
c	ENSBTAG00000005103	FEZF1	ENSG00000128610	ortholog_one2one	c
c	ENSBTAG00000005478	PATZ1	ENSG00000100105	ortholog_one2one	b
c	ENSBTAG00000005812	TP73	ENSG00000078900	ortholog_one2one	a
c	ENSBTAG00000005852	KLF8	ENSG00000102349	ortholog_one2one	a
c	ENSBTAG00000005866	ZNF81	ENSG00000197779	ortholog_one2one	b
c	ENSBTAG00000005882	ZNF333	ENSG00000160961	ortholog_one2one	b
c	ENSBTAG00000005916	ADNP2	ENSG00000101544	ortholog_one2one	b
c	ENSBTAG00000006017	NFKB2	ENSG00000077150	ortholog_one2one	a
c	ENSBTAG00000006218	FOXI2	ENSG00000186766	ortholog_one2one	c
c	ENSBTAG00000006411	THAP11	ENSG00000168286	ortholog_one2one	c
c	ENSBTAG00000006587	ZNF367	ENSG00000165244	ortholog_one2one	c
c	ENSBTAG00000006990	MYRF	ENSG00000124920	ortholog_one2one	c
c	ENSBTAG00000007190	THAP6	ENSG00000174796	ortholog_one2one	c
c	ENSBTAG00000007353	DLX4	ENSG00000108813	ortholog_one2one	a
c	ENSBTAG00000007489	NCOA3	ENSG00000124151	ortholog_one2one	c
c	ENSBTAG00000007617	TERF2	ENSG00000132604	ortholog_one2one	c
c	ENSBTAG00000007660	ZNF414	ENSG00000133250	ortholog_one2one	b
c	ENSBTAG00000007983		ENSG00000196456	ortholog_one2one	c
c	ENSBTAG00000008084	ZNF382	ENSG00000161298	ortholog_one2one	b
c	ENSBTAG00000008556	POU2F2	ENSG00000028277	ortholog_one2one	a
c	ENSBTAG00000008749	OLIG3	ENSG00000177468	ortholog_one2one	no
c	ENSBTAG00000008836	ZNF782	ENSG00000196597	ortholog_one2one	c
c	ENSBTAG00000008902	ZNF345	ENSG00000128000	ortholog_one2many	c
c	ENSBTAG00000008908	GZF1	ENSG00000125812	ortholog_one2one	b
c	ENSBTAG00000009152	ZNF391	ENSG00000124613	ortholog_one2one	c
c	ENSBTAG00000009210	ZBTB44	ENSG00000196323	ortholog_one2one	b
c	ENSBTAG00000009895	ZNF599	ENSG00000153896	ortholog_one2one	b
c	ENSBTAG00000009961	E4F1	ENSG00000167967	ortholog_one2one	a
c	ENSBTAG00000010185		ENSG00000173011	ortholog_one2one	c
c	ENSBTAG00000010228	LMX1B	ENSG00000136944	ortholog_one2one	a
c	ENSBTAG00000010252	ZNF397	ENSG00000180626	ortholog_one2one	c
c	ENSBTAG00000010541	ZNF346	ENSG00000113761	ortholog_one2one	c
c	ENSBTAG00000010671	GLI3	ENSG00000106571	ortholog_one2one	a
c	ENSBTAG00000010993	ZNF839	ENSG00000022976	ortholog_one2one	b
c	ENSBTAG00000011136	NR2F6	ENSG00000160113	ortholog_one2one	a
c	ENSBTAG00000011214	THAP3	ENSG00000041988	ortholog_one2one	c
c	ENSBTAG00000011368	NOC3L	ENSG00000173145	ortholog_one2one	c
c	ENSBTAG00000011518	RARB	ENSG00000077092	ortholog_one2one	a
c	ENSBTAG00000011889	NOC4L	ENSG00000184967	ortholog_one2one	c
c	ENSBTAG00000011940	ZNF831	ENSG00000124203	ortholog_one2one	c
c	ENSBTAG00000012025	LMX1A	ENSG00000162761	ortholog_one2one	a
c	ENSBTAG00000012064	ZNF473	ENSG00000142528	ortholog_one2one	b
c	ENSBTAG00000012271	THAP2	ENSG00000173451	ortholog_one2one	c
c	ENSBTAG00000012353	ZNF34	ENSG00000196378	ortholog_one2one	b
c	ENSBTAG00000012385	NFX1	ENSG00000086102	ortholog_one2one	a
c	ENSBTAG00000012416	ZNF511	ENSG00000198546	ortholog_one2one	b
c	ENSBTAG00000012498	PAX5	ENSG00000196092	ortholog_one2one	a
c	ENSBTAG00000012522	ZNF283	ENSG00000167637	ortholog_one2one	b
c	ENSBTAG00000012606	ZNF541	ENSG00000118156	ortholog_one2one	b
c	ENSBTAG00000012629	ZNF362	ENSG00000160094	ortholog_one2one	c
c	ENSBTAG00000012738	ZNF827	ENSG00000151612	ortholog_one2one	c
c	ENSBTAG00000012796	ZNF428	ENSG00000131116	ortholog_one2one	c
c	ENSBTAG00000012915	ZNF404	ENSG00000176222	ortholog_one2one	b
c	ENSBTAG00000013142	MYNN	ENSG00000085274	ortholog_one2one	b
c	ENSBTAG00000013213	OSR2	ENSG00000164920	ortholog_one2one	b
c	ENSBTAG00000013253	THAP4	ENSG00000176946	ortholog_one2one	c
c	ENSBTAG00000013588	ZNF532	ENSG00000074657	ortholog_one2one	b
c	ENSBTAG00000013592	ZNF248	ENSG00000198105	ortholog_one2one	b
c	ENSBTAG00000013961	MYSM1	ENSG00000162601	ortholog_one2one	c
c	ENSBTAG00000013994	BSX	ENSG00000188909	ortholog_one2one	c
c	ENSBTAG00000014088	MBNL3	ENSG00000076770	ortholog_one2one	c
c	ENSBTAG00000014126		ENSG00000059145	ortholog_one2one	c
c	ENSBTAG00000014145	SKOR1	ENSG00000188779	ortholog_one2one	a
c	ENSBTAG00000014334	ZFYVE26	ENSG00000072121	ortholog_one2one	c
c	ENSBTAG00000014429	KMT2D	ENSG00000167548	ortholog_one2one	c
c	ENSBTAG00000014451	YEATS2	ENSG00000163872	ortholog_one2one	c
c	ENSBTAG00000014467		ENSG00000107249	ortholog_one2one	b
c	ENSBTAG00000014593		ENSG00000197619	ortholog_one2one	b
c	ENSBTAG00000014704	HELT	ENSG00000187821	ortholog_one2one	c
c	ENSBTAG00000014768	ZNF786	ENSG00000197362	ortholog_one2one	c
c	ENSBTAG00000014813	TCF23	ENSG00000163792	ortholog_one2one	c
c	ENSBTAG00000014995	THAP8	ENSG00000161277	ortholog_one2one	c
c	ENSBTAG00000015001	OVOL3	ENSG00000105261	ortholog_one2one	c
c	ENSBTAG00000015007		ENSG00000084676	ortholog_one2one	c
c	ENSBTAG00000015146	TOX4	ENSG00000092203	ortholog_one2one	c
c	ENSBTAG00000015188		ENSG00000067082	ortholog_one2one	a
c	ENSBTAG00000015259	NEUROG2	ENSG00000178403	ortholog_one2one	c
c	ENSBTAG00000015462	BNC1	ENSG00000169594	ortholog_one2one	a
c	ENSBTAG00000015532	NR0B1	ENSG00000169297	ortholog_one2one	a
c	ENSBTAG00000015648	DNAJC21	ENSG00000168724	ortholog_one2many	c
c	ENSBTAG00000015808	ZNF609	ENSG00000180357	ortholog_one2one	b
c	ENSBTAG00000016203	ZNF16	ENSG00000170631	ortholog_one2one	a
c	ENSBTAG00000016299	ZNF784	ENSG00000179922	ortholog_one2one	c
c	ENSBTAG00000016534	BCL11A	ENSG00000119866	ortholog_one2one	b
c	ENSBTAG00000016687		ENSG00000167395	ortholog_one2one	b
c	ENSBTAG00000016741	TOX2	ENSG00000124191	ortholog_one2one	c
c	ENSBTAG00000016931	E2F7	ENSG00000165891	ortholog_one2one	c
c	ENSBTAG00000017123	ZNF93	ENSG00000178338	ortholog_one2one	b
c	ENSBTAG00000017352		ENSG00000058673	ortholog_one2one	c
c	ENSBTAG00000017365	ZBTB47	ENSG00000114853	ortholog_one2one	b
c	ENSBTAG00000017420	ZMAT4	ENSG00000165061	ortholog_one2one	c
c	ENSBTAG00000017446	E2F8	ENSG00000129173	ortholog_one2one	c
c	ENSBTAG00000017528	SNAI3	ENSG00000185669	ortholog_one2one	b
c	ENSBTAG00000017613	ZNF419	ENSG00000152439	ortholog_one2many	c
c	ENSBTAG00000017651	.	ENSG00000189190; ENSG00000196267; ENSG00000197608	ortholog_many2many	b; c; c
c	ENSBTAG00000017802	THRB	ENSG00000151090	ortholog_one2one	a
c	ENSBTAG00000017836	ZFP57	ENSG00000204644	ortholog_one2one	b
c	ENSBTAG00000017911	HMX2	ENSG00000188816	ortholog_one2one	c
c	ENSBTAG00000018090	ZNF449	ENSG00000173275	ortholog_one2one	b
c	ENSBTAG00000018495	NKX6-3	ENSG00000165066	ortholog_one2one	c
c	ENSBTAG00000018879	ZNF451	ENSG00000112200	ortholog_one2one	a
c	ENSBTAG00000018917		ENSG00000164778	ortholog_one2one	b
c	ENSBTAG00000018965		ENSG00000142611	ortholog_one2one	b
c	ENSBTAG00000019024	JAZF1	ENSG00000153814	ortholog_one2one	a
c	ENSBTAG00000019120	WDHD1	ENSG00000198554	ortholog_one2one	c
c	ENSBTAG00000019174	ZNF710	ENSG00000140548	ortholog_one2one	b
c	ENSBTAG00000019310	FOXK1	ENSG00000164916	ortholog_one2one	c
c	ENSBTAG00000019354	PAX8	ENSG00000125618	ortholog_one2one	a
c	ENSBTAG00000019818	CASZ1	ENSG00000130940	ortholog_one2one	b
c	ENSBTAG00000020004	ZNF800	ENSG00000048405	ortholog_one2one	c
c	ENSBTAG00000020185		ENSG00000189420	ortholog_one2one	c
c	ENSBTAG00000020289	ZNF214	ENSG00000149050	ortholog_one2one	b
c	ENSBTAG00000020302	FEZF2	ENSG00000153266	ortholog_one2one	c
c	ENSBTAG00000020367	SLC30A9	ENSG00000014824	ortholog_one2one	c
c	ENSBTAG00000020448	ZNF282	ENSG00000170265	ortholog_one2one	a
c	ENSBTAG00000020594	ELF2	ENSG00000109381	ortholog_one2one	a
c	ENSBTAG00000020861	CHAMP1	ENSG00000198824	ortholog_one2one	c
c	ENSBTAG00000021000	USF3	ENSG00000176542	ortholog_one2one	c
c	ENSBTAG00000021111	POU5F1	ENSG00000212993	ortholog_many2many	c
c	ENSBTAG00000021253	PRDM15	ENSG00000141956	ortholog_one2one	b
c	ENSBTAG00000021438	ZNF821	ENSG00000102984	ortholog_one2one	c
c	ENSBTAG00000021472	ZC3H3	ENSG00000014164	ortholog_one2one	c
c	ENSBTAG00000021566	PAX2	ENSG00000075891	ortholog_one2one	a
c	ENSBTAG00000021743		ENSG00000164684	ortholog_one2one	b
c	ENSBTAG00000021762	ZC3H15	ENSG00000065548	ortholog_one2one	c
c	ENSBTAG00000021869	THAP5	ENSG00000177683	ortholog_one2one	c
c	ENSBTAG00000021996	GATAD1	ENSG00000157259	ortholog_one2one	c
c	ENSBTAG00000022255	AR	ENSG00000169083	ortholog_one2one	a
c	ENSBTAG00000022450	THAP9	ENSG00000168152	ortholog_one2one	c
c	ENSBTAG00000022887	ZNF407	ENSG00000215421	ortholog_one2one	b
c	ENSBTAG00000023338		ENSG00000198300	ortholog_one2one	b
c	ENSBTAG00000023867	RC3H2	ENSG00000056586	ortholog_one2one	c
c	ENSBTAG00000024000	ATOH8	ENSG00000168874	ortholog_one2one	c
c	ENSBTAG00000024525		ENSG00000173673	ortholog_one2one	c
c	ENSBTAG00000024641	ZBED1	ENSG00000214717	ortholog_one2one	a
c	ENSBTAG00000024648		ENSG00000082175	ortholog_one2one	a
c	ENSBTAG00000026344	MAFA	ENSG00000182759	ortholog_one2one	a
c	ENSBTAG00000026523	PLAGL1	ENSG00000118495	ortholog_one2one	a
c	ENSBTAG00000027182	NR3C2	ENSG00000151623	ortholog_one2one	a
c	ENSBTAG00000030403	FIZ1	ENSG00000218891	ortholog_one2one	b
c	ENSBTAG00000030575	BHLHE41	ENSG00000123095	ortholog_one2one	b
c	ENSBTAG00000030929	ZNF558	ENSG00000167785	ortholog_one2one	b
c	ENSBTAG00000031071		ENSG00000197566	ortholog_one2one	b
c	ENSBTAG00000031544	DDIT3	ENSG00000175197	ortholog_one2one	a
c	ENSBTAG00000031609	THAP12	ENSG00000137492	ortholog_one2one	c
c	ENSBTAG00000031682	ZNF484	ENSG00000127081	ortholog_one2one	b
c	ENSBTAG00000032018	ZNF19	ENSG00000167377	ortholog_one2one	a
c	ENSBTAG00000032686	HOMEZ	ENSG00000215271	ortholog_one2one	b
c	ENSBTAG00000032982	TERF1	ENSG00000147601	ortholog_one2one	c
c	ENSBTAG00000037566	ZNF500	ENSG00000103199	ortholog_one2one	b
c	ENSBTAG00000037699		ENSG00000196350	ortholog_one2one	b
c	ENSBTAG00000037710	.	ENSG00000160321; ENSG00000272602	no	no
c	ENSBTAG00000037804		ENSG00000030419	ortholog_one2one	b
c	ENSBTAG00000038022		ENSG00000197213; ENSG00000204532	ortholog_many2many	c; c
c	ENSBTAG00000038055	KLF16	ENSG00000129911	ortholog_one2one	a
c	ENSBTAG00000038702	.	ENSG00000160321; ENSG00000272602	ortholog_many2many	no
c	ENSBTAG00000038710		ENSG00000067066	ortholog_many2many	c
c	ENSBTAG00000038715		.	no	no
c	ENSBTAG00000038926		ENSG00000083844	ortholog_one2many	b
c	ENSBTAG00000038947	ZSCAN4	ENSG00000180532	ortholog_one2one	b
c	ENSBTAG00000038970	ZBTB14	ENSG00000198081	ortholog_one2one	a
c	ENSBTAG00000039081		ENSG00000197213; ENSG00000204532	ortholog_many2many	c; c
c	ENSBTAG00000039113	MSGN1	ENSG00000151379	ortholog_one2one	c
c	ENSBTAG00000039316	ZNF268	ENSG00000196458	ortholog_one2one	b
c	ENSBTAG00000039512	ZSCAN25	ENSG00000197037	ortholog_one2one	b
c	ENSBTAG00000039628		ENSG00000197213; ENSG00000204532	ortholog_many2many	c; c
c	ENSBTAG00000039782	ZNF12	ENSG00000164631	ortholog_one2one	a
c	ENSBTAG00000039871		ENSG00000178163	ortholog_one2one	c
c	ENSBTAG00000039955	FERD3L	ENSG00000146618	ortholog_one2one	c
c	ENSBTAG00000040021		ENSG00000197213; ENSG00000204532	ortholog_many2many	c; c
c	ENSBTAG00000040061	ZBTB38	ENSG00000177311	ortholog_one2one	a
c	ENSBTAG00000040108	ZNF829	ENSG00000185869	ortholog_one2one	c
c	ENSBTAG00000040153		ENSG00000172000	ortholog_one2one	b
c	ENSBTAG00000040206	ZNF770	ENSG00000198146	ortholog_one2one	c
c	ENSBTAG00000040208	THAP10	ENSG00000129028	ortholog_one2one	c
c	ENSBTAG00000040358	ZNF772	ENSG00000197128	ortholog_one2one	c
c	ENSBTAG00000040411	.	ENSG00000196267; ENSG00000197608	ortholog_many2many	c
c	ENSBTAG00000040551	ZBTB1	ENSG00000126804	ortholog_one2one	b
c	ENSBTAG00000040568		ENSG00000186446	ortholog_one2one	b
c	ENSBTAG00000040605	FOXL1	ENSG00000176678	ortholog_one2one	b
c	ENSBTAG00000043974	ZNF768	ENSG00000169957	ortholog_one2one	c
c	ENSBTAG00000044044	CLOCK	ENSG00000134852	ortholog_one2one	a
c	ENSBTAG00000044179	CERS6	ENSG00000172292	ortholog_one2one	c
c	ENSBTAG00000045569	.	ENSG00000173011	ortholog_one2many	c
c	ENSBTAG00000045572	ZNF319	ENSG00000166188	ortholog_one2one	b
c	ENSBTAG00000045643	FOXD2	ENSG00000186564	ortholog_one2one	b
c	ENSBTAG00000045708	MYPOP	ENSG00000176182	ortholog_one2one	c
c	ENSBTAG00000045791	ZNF623	ENSG00000183309	ortholog_one2one	b
c	ENSBTAG00000045803		ENSG00000197213; ENSG00000204532	ortholog_many2many	c
c	ENSBTAG00000045812	GSX2	ENSG00000180613	ortholog_one2one	a
c	ENSBTAG00000045824		ENSG00000125398	ortholog_one2one	a
c	ENSBTAG00000045835	HOXB5	ENSG00000120075	ortholog_one2one	a
c	ENSBTAG00000045852	TAL2	ENSG00000186051	ortholog_one2one	b
c	ENSBTAG00000045864	ZNF581	ENSG00000171425	ortholog_one2one	b
c	ENSBTAG00000046010	BHLHA15	ENSG00000180535	ortholog_one2one	a
c	ENSBTAG00000046083	ZNF280A	ENSG00000169548	ortholog_one2one	b
c	ENSBTAG00000046087		ENSG00000197213; ENSG00000204532	ortholog_many2many	c; c
c	ENSBTAG00000046162	ZNF385C	ENSG00000187595	ortholog_one2one	c
c	ENSBTAG00000046204	ZNF705A	ENSG00000215356	ortholog_one2many	c
c	ENSBTAG00000046218	KLF11	ENSG00000172059	ortholog_one2one	a
c	ENSBTAG00000046243	ZNF648	ENSG00000179930	ortholog_one2one	b
c	ENSBTAG00000046258	SOX7	ENSG00000171056	ortholog_one2one	a
c	ENSBTAG00000046271		ENSG00000139800	ortholog_one2one	b
c	ENSBTAG00000046301	ZNF445	ENSG00000185219	ortholog_one2one	b
c	ENSBTAG00000046402	ASCL4	ENSG00000187855	ortholog_one2one	a
c	ENSBTAG00000046409	EGR2	ENSG00000122877	ortholog_one2one	a
c	ENSBTAG00000046425		ENSG00000213921	ortholog_one2one	b
c	ENSBTAG00000046470	ONECUT1	ENSG00000169856	ortholog_one2one	a
c	ENSBTAG00000046499		ENSMUSG00000025469	ortholog_one2one	no
c	ENSBTAG00000046561	LCORL	ENSG00000178177	ortholog_one2one	a
c	ENSBTAG00000046612	ZNF292	ENSG00000188994	ortholog_one2one	b
c	ENSBTAG00000046637	ZBED2	ENSG00000177494	ortholog_one2one	c
c	ENSBTAG00000046659	FOXR2	ENSG00000189299	ortholog_one2one	b
c	ENSBTAG00000046684		ENSG00000053254	ortholog_one2one	b
c	ENSBTAG00000046837	ZNF358	ENSG00000198816	ortholog_one2one	b
c	ENSBTAG00000046866		ENSG00000181135	ortholog_one2one	b
c	ENSBTAG00000046922	TWIST1	ENSG00000122691	ortholog_one2one	a
c	ENSBTAG00000046984	ZNF672	ENSG00000171161	ortholog_one2one	b
c	ENSBTAG00000047048		ENSG00000168724	ortholog_one2many	c
c	ENSBTAG00000047219	ZNF793	ENSG00000188227	ortholog_one2one	c
c	ENSBTAG00000047236		ENSG00000197213; ENSG00000204532	ortholog_many2many	c; c
c	ENSBTAG00000047268	WT1	ENSG00000184937	ortholog_one2one	a
c	ENSBTAG00000047315	PTF1A	ENSG00000168267	ortholog_one2one	a
c	ENSBTAG00000047499	IRX2	ENSG00000170561	ortholog_one2one	a
c	ENSBTAG00000047508	ZNF580	ENSG00000213015	ortholog_one2one	b
c	ENSBTAG00000047526	GSC2	ENSG00000063515	ortholog_one2one	a
c	ENSBTAG00000047572	ZNF789	ENSG00000198556	ortholog_one2one	c
c	ENSBTAG00000047578		ENSG00000205922	ortholog_one2one	b
c	ENSBTAG00000047616	ZNF114	ENSG00000178150	ortholog_one2one	b
c	ENSBTAG00000047955	ZNF774	ENSG00000196391	ortholog_one2one	c
c	ENSBTAG00000048060	TBX22	ENSG00000122145	ortholog_one2one	b
c	ENSBTAG00000048085		ENSG00000102554	ortholog_one2one	a
c	ENSBTAG00000048216	BHLHA9	ENSG00000205899	ortholog_one2one	c
x	ENSBTAG00000000099	CERS2	ENSG00000143418	ortholog_one2one	x
x	ENSBTAG00000000252	POLE3	ENSG00000148229	ortholog_one2one	x
x	ENSBTAG00000000264	RFX6	ENSG00000185002	ortholog_one2one	x
x	ENSBTAG00000000335	HMGB4	ENSG00000176256	ortholog_one2one	x
x	ENSBTAG00000000363		ENSG00000145734	ortholog_one2one	x
x	ENSBTAG00000000375	SSRP1	ENSG00000149136	ortholog_one2one	x
x	ENSBTAG00000000421	EEA1	ENSG00000102189	ortholog_one2one	x
x	ENSBTAG00000000625	SMAD6	ENSG00000137834	ortholog_one2one	x
x	ENSBTAG00000000678	CSDE1	ENSG00000009307	ortholog_one2one	x
x	ENSBTAG00000000755		ENSG00000105278	ortholog_one2one	x
x	ENSBTAG00000001173	PLXNA2	ENSG00000076356	ortholog_one2one	x
x	ENSBTAG00000001814	PLXND1	ENSG00000004399	ortholog_one2one	x
x	ENSBTAG00000002090	CPSF4	ENSG00000160917	ortholog_one2one	x
x	ENSBTAG00000002256	YEATS4	ENSG00000127337	ortholog_one2one	x
x	ENSBTAG00000002292	SMARCA1	ENSG00000102038	ortholog_one2one	x
x	ENSBTAG00000002333	HOPX	ENSG00000171476	ortholog_one2one	x
x	ENSBTAG00000002782	ZC3H7B	ENSG00000100403	ortholog_one2one	x
x	ENSBTAG00000002890	RBM10	ENSG00000182872	ortholog_one2one	x
x	ENSBTAG00000003034	GATAD2A	ENSG00000167491	ortholog_one2one	x
x	ENSBTAG00000003079	TIGD3	ENSG00000173825	ortholog_one2one	x
x	ENSBTAG00000003399	SMARCA5	ENSG00000153147	ortholog_one2one	x
x	ENSBTAG00000003434	CERS4	ENSG00000090661	ortholog_one2one	x
x	ENSBTAG00000003569	DZIP1	ENSG00000134874	ortholog_one2one	x
x	ENSBTAG00000003601		ENSG00000166432	ortholog_one2one	x
x	ENSBTAG00000004004	CSDC2	ENSG00000172346	ortholog_one2one	x
x	ENSBTAG00000004073	MTA3	ENSG00000057935	ortholog_one2one	x
x	ENSBTAG00000004512	MKRN2	ENSG00000075975	ortholog_one2one	x
x	ENSBTAG00000004564	MBNL1	ENSG00000152601	ortholog_one2one	x
x	ENSBTAG00000004746	HELZ	ENSG00000198265	ortholog_one2one	x
x	ENSBTAG00000004954	TOX	ENSG00000198846	ortholog_one2one	x
x	ENSBTAG00000005098		.	no	no
x	ENSBTAG00000005150	HMGB3	ENSG00000029993	ortholog_one2many	x
x	ENSBTAG00000005286	TGIF2	ENSG00000118707	ortholog_one2one	x
x	ENSBTAG00000005286	TGIF2	ENSG00000118707	ortholog_one2one	x
x	ENSBTAG00000005912	DMAP1	ENSG00000178028	ortholog_one2many	x
x	ENSBTAG00000006034	RNF113A	ENSG00000139797; ENSG00000125352	ortholog_many2many	x; x
x	ENSBTAG00000006161	MET	ENSG00000105976	ortholog_one2one	x
x	ENSBTAG00000006330	RBM5	ENSG00000003756	ortholog_one2one	x
x	ENSBTAG00000006678	GATAD2B	ENSG00000143614	ortholog_one2one	x
x	ENSBTAG00000006914	PRR3	ENSG00000204576	ortholog_one2one	x
x	ENSBTAG00000006933	PPP1R10	ENSG00000204569	ortholog_one2one	x
x	ENSBTAG00000007022		ENSG00000133606	ortholog_one2many	x
x	ENSBTAG00000007067	ZC3H13	ENSG00000123200	ortholog_one2one	x
x	ENSBTAG00000007488	ZFP90	ENSG00000184939	ortholog_one2one	x
x	ENSBTAG00000007498	ZGPAT	ENSG00000197114	ortholog_one2one	x
x	ENSBTAG00000007776	BRPF1	ENSG00000156983	ortholog_one2one	x
x	ENSBTAG00000008213	ATMIN	ENSG00000166454	ortholog_one2one	x
x	ENSBTAG00000008306	MKRN1	ENSG00000133606	ortholog_one2many	x
x	ENSBTAG00000008414	ZFR	ENSG00000056097	ortholog_one2one	x
x	ENSBTAG00000008552	PLXNA3	ENSG00000130827	ortholog_one2one	x
x	ENSBTAG00000008573	ZFP36	ENSG00000128016	ortholog_one2one	x
x	ENSBTAG00000008684	LOC518027	ENSG00000125352; ENSG00000139797	ortholog_many2many	x; x
x	ENSBTAG00000009126	YBX2	ENSG00000006047	ortholog_one2one	x
x	ENSBTAG00000009159		ENSG00000114554	ortholog_one2one	x
x	ENSBTAG00000009161	TIGD4	ENSG00000169989	ortholog_one2one	x
x	ENSBTAG00000009242		ENSG00000075292	ortholog_one2one	x
x	ENSBTAG00000009286	ZC3H4	ENSG00000130749	ortholog_one2one	x
x	ENSBTAG00000009415	NUFIP1	ENSG00000083635	ortholog_one2one	x
x	ENSBTAG00000009519	TRIM23	ENSG00000113595	ortholog_one2one	x
x	ENSBTAG00000009542	ZC3H10	ENSG00000135482	ortholog_one2one	x
x	ENSBTAG00000009734	XPA	ENSG00000136936	ortholog_one2one	x
x	ENSBTAG00000009870	HES6	ENSG00000144485	ortholog_one2one	x
x	ENSBTAG00000010146	PLXNB3	ENSG00000198753	ortholog_one2one	x
x	ENSBTAG00000010533	HMGXB4	ENSG00000100281	ortholog_one2one	x
x	ENSBTAG00000010775	POGK	ENSG00000143157	ortholog_one2one	x
x	ENSBTAG00000011087	ARID2	ENSG00000189079	ortholog_one2one	x
x	ENSBTAG00000011237	PKHD1	ENSG00000170927	ortholog_one2one	x
x	ENSBTAG00000011245	PLXNC1	ENSG00000136040	ortholog_one2one	x
x	ENSBTAG00000011285	TRMT1L	ENSG00000121486	ortholog_one2one	x
x	ENSBTAG00000011313	CASP8AP2	ENSG00000118412	ortholog_one2one	x
x	ENSBTAG00000011642	RBM27	ENSG00000091009	ortholog_one2many	x
x	ENSBTAG00000011645	U2AF1	ENSG00000160201	ortholog_one2many	x
x	ENSBTAG00000011646	ZNF512B	ENSG00000196700	ortholog_one2one	x
x	ENSBTAG00000011649	FARSB	ENSG00000116120	ortholog_one2one	x
x	ENSBTAG00000011842	DUS3L	ENSG00000141994	ortholog_one2many	x
x	ENSBTAG00000011865	MTA2	ENSG00000149480	ortholog_one2one	x
x	ENSBTAG00000011926		ENSG00000160336; ENSG00000167555	ortholog_many2many	x
x	ENSBTAG00000012441	SMAD7	ENSG00000101665	ortholog_one2one	x
x	ENSBTAG00000012600	GTF3A	ENSG00000122034	ortholog_one2one	x
x	ENSBTAG00000012768		ENSG00000113716	ortholog_one2one	x
x	ENSBTAG00000012775	LOC404073	.	no	no
x	ENSBTAG00000013271	NCOR1	ENSG00000141027	ortholog_one2one	x
x	ENSBTAG00000013407	PLXNB1	ENSG00000164050	ortholog_one2one	x
x	ENSBTAG00000013725	RBSN	ENSG00000131381	ortholog_one2one	x
x	ENSBTAG00000014679	DHX57	ENSG00000163214	ortholog_one2one	x
x	ENSBTAG00000014697	SMARCC2	ENSG00000139613	ortholog_one2one	x
x	ENSBTAG00000014786		ENSG00000163939	ortholog_one2one	x
x	ENSBTAG00000014826	ZC3H7A	ENSG00000122299	ortholog_one2one	x
x	ENSBTAG00000014829	MYRFL	ENSG00000166268	ortholog_one2one	x
x	ENSBTAG00000014848	NR0B2	ENSG00000131910	ortholog_one2one	x
x	ENSBTAG00000014862		ENSG00000189403	ortholog_one2many	x
x	ENSBTAG00000014966	PLXNB2	ENSG00000196576	ortholog_one2one	x
x	ENSBTAG00000015046	MST1R	ENSG00000164078	ortholog_one2one	x
x	ENSBTAG00000015101	HMGB2	ENSG00000164104	ortholog_one2one	x
x	ENSBTAG00000015265	TIGD2	ENSG00000180346	ortholog_one2one	x
x	ENSBTAG00000015308	SMARCE1	ENSG00000073584	ortholog_one2one	x
x	ENSBTAG00000015315		ENSG00000029993	ortholog_one2many	x
x	ENSBTAG00000015686	TERF2IP	ENSG00000166848	ortholog_one2one	x
x	ENSBTAG00000015965	ZC3H8	ENSG00000144161	ortholog_one2one	x
x	ENSBTAG00000016014	NUPL2	ENSG00000136243	ortholog_one2one	x
x	ENSBTAG00000016287	UNK	ENSG00000132478	ortholog_one2one	x
x	ENSBTAG00000016664	SLC2A4RG	ENSG00000125520	ortholog_one2one	x
x	ENSBTAG00000017189	POLE4	ENSG00000115350	ortholog_one2one	x
x	ENSBTAG00000017395	CERS5	ENSG00000139624	ortholog_one2one	x
x	ENSBTAG00000017573	RBM26	ENSG00000139746	ortholog_one2one	x
x	ENSBTAG00000017776	CHD2	ENSG00000173575	ortholog_one2one	x
x	ENSBTAG00000017890	ZMAT5	ENSG00000100319	ortholog_one2one	x
x	ENSBTAG00000018103	HMGB1	ENSG00000189403	ortholog_one2many	x
x	ENSBTAG00000018313	MBNL2	ENSG00000139793	ortholog_one2one	x
x	ENSBTAG00000018710	TTF1	ENSG00000125482	ortholog_one2one	x
x	ENSBTAG00000018795	PMS1	ENSG00000064933	ortholog_one2one	x
x	ENSBTAG00000019273	DMRTC2	.	no	no
x	ENSBTAG00000019325	TRMT1	ENSG00000104907	ortholog_one2one	x
x	ENSBTAG00000019520	ZC3H18	ENSG00000158545	ortholog_one2one	x
x	ENSBTAG00000019767	MIER2	ENSG00000105556	ortholog_one2one	x
x	ENSBTAG00000020209	TIGD7	ENSG00000140993	ortholog_one2one	x
x	ENSBTAG00000020215	EXOC2	ENSG00000112685	ortholog_one2one	x
x	ENSBTAG00000020226	CHRAC1	ENSG00000104472	ortholog_one2one	x
x	ENSBTAG00000020312	NCOA2	ENSG00000140396	ortholog_one2one	x
x	ENSBTAG00000020419	ZRSR2	ENSG00000169249; ENSG00000212643	ortholog_many2many	x; x
x	ENSBTAG00000020441	HMG20A	ENSG00000140382	ortholog_one2one	x
x	ENSBTAG00000020646	ZC3H6	ENSG00000188177	ortholog_one2one	x
x	ENSBTAG00000020685		.	no	no
x	ENSBTAG00000020860	CHD1	ENSG00000153922	ortholog_one2one	x
x	ENSBTAG00000021289	POGZ	ENSG00000143442	ortholog_one2one	x
x	ENSBTAG00000021931	C19H17orf49	ENSG00000161939	ortholog_one2many	x
x	ENSBTAG00000023610	U2AF1L4	ENSG00000161265	ortholog_one2many	x
x	ENSBTAG00000023697		.	no	no
x	ENSBTAG00000024115	FOXO6	ENSG00000204060	ortholog_one2one	x
x	ENSBTAG00000024115	FOXO6	ENSG00000204060	ortholog_one2one	x
x	ENSBTAG00000024176	HIST1H2AG	.	no	no
x	ENSBTAG00000024188		.	no	no
x	ENSBTAG00000024199	KMT2C	ENSG00000055609	ortholog_one2one	x
x	ENSBTAG00000024603	NCOR2	ENSG00000196498	ortholog_one2one	x
x	ENSBTAG00000025458	DPF3	ENSG00000205683	ortholog_one2one	x
x	ENSBTAG00000026247		ENSG00000205038	ortholog_one2one	x
x	ENSBTAG00000030302	EDF1	ENSG00000107223	ortholog_one2one	x
x	ENSBTAG00000030366	RBM22	ENSG00000086589	ortholog_one2one	x
x	ENSBTAG00000030453	ZC3H14	ENSG00000100722	ortholog_one2one	x
x	ENSBTAG00000031468	LOC614881	.	no	no
x	ENSBTAG00000031567	SMARCC1	ENSG00000173473	ortholog_one2one	x
x	ENSBTAG00000031711		ENSG00000029993	ortholog_one2many	x
x	ENSBTAG00000031757	HIST1H2BM	.	no	no
x	ENSBTAG00000031768	HIST1H2AC	.	no	no
x	ENSBTAG00000031776		.	no	no
x	ENSBTAG00000032455		.	no	no
x	ENSBTAG00000032727	LOC617043	.	no	no
x	ENSBTAG00000032790	LOC619094	.	no	no
x	ENSBTAG00000032983	FOXB2	ENSG00000204612	ortholog_one2one	x
x	ENSBTAG00000033122	FOXD4L1	ENSG00000204779	ortholog_one2many	x
x	ENSBTAG00000033315	DNAJC1	ENSG00000136770	ortholog_one2one	x
x	ENSBTAG00000033359	LOC107132393	.	no	no
x	ENSBTAG00000034582	H2B	.	no	no
x	ENSBTAG00000034845		.	no	no
x	ENSBTAG00000035184		.	no	no
x	ENSBTAG00000037416	LOC523631	.	no	no
x	ENSBTAG00000037488	JRKL	ENSG00000183340	ortholog_one2one	x
x	ENSBTAG00000038025	HIST2H2BE	.	no	no
x	ENSBTAG00000038241	REPIN1	ENSG00000214022	ortholog_one2one	x
x	ENSBTAG00000038316	GPATCH8	ENSG00000186566	ortholog_one2one	x
x	ENSBTAG00000038604	H2B	.	no	no
x	ENSBTAG00000038635	LOC100124497	ENSG00000204514	ortholog_one2many	x
x	ENSBTAG00000039222	LOC525433	.	no	no
x	ENSBTAG00000039969	.	ENSG00000167555; ENSG00000167766; ENSG00000160336; ENSG00000167554; ENSG00000170954; ENSG00000196214; ENSG00000198464; ENSG00000198633	ortholog_many2many	x; b; b; b; b; c; b; c
x	ENSBTAG00000040442	.	ENSG00000204514	ortholog_one2many	x
x	ENSBTAG00000040497	LIN28A	ENSG00000131914	ortholog_one2many	x
x	ENSBTAG00000043973	LIN28B	ENSG00000187772	ortholog_one2one	x
x	ENSBTAG00000044047	SKIDA1	ENSG00000180592	ortholog_one2one	x
x	ENSBTAG00000045784	CENPB	ENSG00000125817	ortholog_one2one	x
x	ENSBTAG00000045798	.	.	no	no
x	ENSBTAG00000045878	.	.	no	no
x	ENSBTAG00000045919	.	.	no	no
x	ENSBTAG00000046074	.	.	no	no
x	ENSBTAG00000046254	.	.	no	no
x	ENSBTAG00000046887	.	.	no	no
x	ENSBTAG00000047233	.	.	no	no
x	ENSBTAG00000047546	LOC107132619	.	no	no
x	ENSBTAG00000047555	LOC613363	.	no	no
x	ENSBTAG00000047606	MTA1	ENSG00000182979	ortholog_one2one	x
x	ENSBTAG00000047668	.	ENSG00000064961	ortholog_one2many	x
x	ENSBTAG00000047932	.	.	no	no
x	ENSBTAG00000048160	TIGD5	ENSG00000179886	ortholog_one2one	x
x	ENSBTAG00000048172	ZRSR2Y	ENSG00000169249; ENSG00000212643	ortholog_many2many	x; x
x	ENSBTAG00000048256		ENSG00000131914	ortholog_one2many	x
y	ENSBTAG00000000195	.	.	no	no
y	ENSBTAG00000004151	.	.	no	no
y	ENSBTAG00000004702	.	.	no	no
y	ENSBTAG00000008368	.	.	no	no
y	ENSBTAG00000009675	.	.	no	no
y	ENSBTAG00000011216	.	.	no	no
y	ENSBTAG00000013906	.	.	no	no
y	ENSBTAG00000027328	.	.	no	no
y	ENSBTAG00000031210	.	.	no	no
y	ENSBTAG00000031214	.	.	no	no
y	ENSBTAG00000032655	.	.	no	no
y	ENSBTAG00000034090	.	.	no	no
y	ENSBTAG00000038322	.	.	no	no
y	ENSBTAG00000038613	.	.	no	no
y	ENSBTAG00000039111	.	.	no	no
y	ENSBTAG00000039341	.	.	no	no
y	ENSBTAG00000040063	.	.	no	no
y	ENSBTAG00000040157	.	.	no	no
y	ENSBTAG00000045616	.	.	no	no
y	ENSBTAG00000046101	.	.	no	no
y	ENSBTAG00000046367	.	.	no	no
y	ENSBTAG00000047133	.	.	no	no
y	ENSBTAG00000047279	.	.	no	no
y	ENSBTAG00000047761	.	.	no	no

## Sheet: TableS5
A comprehensive manually-curated compendium of bovine transcription factors
Marcela M de Souza, Adhemar Zerlotini, Ludwig Geistlinger, Polyana C Tizioto, Jeremy F Taylor, Marina IP Rocha, Wellison JS Diniz, Luiz L Coutinho, Luciana CA Regitano
Supplementary Table S5. Bos taurus TcoF repertoire. List of TcoF-encoding loci classified as “high-confident” or three “hypothetical” groups. The list contains accompanying information including: Ensembl gene IDs, HGNC identifiers, Uniprot IDs, human orthologue gene, orthology type, bovine transcription factor ID pair, reliability classification and TcoF tissue expression if any.
TcoF_ID	TcoF_Uniprot_ID	TcoF_Orthologue	Orthology_Type	Protein_Interaction	TF_ID	TF_Uniprot_ID	TcoF_Class	TcoF_tissue_expression
ENSBTAG00000016104	O14981	ENSG00000095564	ortholog_one2one	MI:0915	ENSBTAG00000008409	P01106	Hypothetical III	Ampulla
ENSBTAG00000017339	Q06455	ENSG00000079102	ortholog_one2one	MI:0915	ENSBTAG00000001919	Q9Y2D9	High	Ampulla
ENSBTAG00000017339	Q06455	ENSG00000079102	ortholog_one2one	MI:0915	ENSBTAG00000003021	P08047	High	Ampulla
ENSBTAG00000017339	Q06455	ENSG00000079102	ortholog_one2one	MI:0915	ENSBTAG00000011266	Q05516	High	Ampulla
ENSBTAG00000001803	Q5TD97	ENSG00000112214	ortholog_one2one	MI:0915	ENSBTAG00000013263	P49639	Hypothetical I	Ampulla
ENSBTAG00000001803	Q5TD97	ENSG00000112214	ortholog_one2one	MI:0915	ENSBTAG00000000919	Q9UBP5	Hypothetical I	Ampulla
ENSBTAG00000001803	Q5TD97	ENSG00000112214	ortholog_one2one	MI:0915	ENSBTAG00000006760	P32242	Hypothetical I	Ampulla
ENSBTAG00000001803	Q5TD97	ENSG00000112214	ortholog_one2one	MI:0915	ENSBTAG00000033563	P17027	Hypothetical I	Ampulla
ENSBTAG00000001803	Q5TD97	ENSG00000112214	ortholog_one2one	MI:0915	ENSBTAG00000027557	Q9H9D4	Hypothetical I	Ampulla
ENSBTAG00000043990	Q5VWX1	ENSG00000112232	ortholog_one2one	MI:0915	ENSBTAG00000014217	Q03014	Hypothetical III	Ampulla
ENSBTAG00000017339	Q61909	ENSMUSG00000006586	ortholog_one2one	MI:0915	ENSBTAG00000030425	P41133	High	Ampulla
ENSBTAG00000017339	Q61909	ENSMUSG00000006586	ortholog_one2one	MI:0915	ENSBTAG00000016169	P20067	High	Ampulla
ENSBTAG00000040358	Q68DY9	ENSG00000197128	ortholog_one2one	MI:0915	ENSBTAG00000003238	P50222	Hypothetical III	Ampulla
ENSBTAG00000006003	Q9H0E3	ENSG00000136715	ortholog_one2one	MI:0915	ENSBTAG00000012599	P84022	Hypothetical III	Ampulla
ENSBTAG00000001803	Q9WTX7	ENSMUSG00000028259	ortholog_one2one	MI:0915	ENSBTAG00000002835	Q15797	Hypothetical I	Ampulla
ENSBTAG00000021927	Q9NY61	ENSG00000275700	ortholog_one2one	MI:0915	ENSBTAG00000013895	Q04206	Hypothetical II	Ampulla; Muscle; Spleen; Jenunum; Blood
ENSBTAG00000021927	Q9NY61	ENSG00000275700	ortholog_one2one	MI:0407	ENSBTAG00000003021	P08047	Hypothetical II	Ampulla; Muscle; Spleen; Jenunum; Blood
ENSBTAG00000021927	Q9NY61	ENSG00000275700	ortholog_one2one	MI:0915	ENSBTAG00000012599	P84022	Hypothetical II	Ampulla; Muscle; Spleen; Jenunum; Blood
ENSBTAG00000021927	Q9NY61	ENSG00000275700	ortholog_one2one	MI:0915	ENSBTAG00000003021	P08047	Hypothetical II	Ampulla; Muscle; Spleen; Jenunum; Blood
ENSBTAG00000047222	P43355	ENSG00000198681	ortholog_many2many	MI:0915	ENSBTAG00000013314	Q5JS98	High	Ampulla; Spleen
ENSBTAG00000047222	P43356	ENSG00000183305	ortholog_many2many	MI:0407	ENSBTAG00000001069	P04637	High	Ampulla; Spleen
ENSBTAG00000047222	P43356	ENSG00000268606	ortholog_many2many	MI:0915	ENSBTAG00000001069	P04637	High	Ampulla; Spleen
ENSBTAG00000047222	P43356	ENSG00000183305	ortholog_many2many	MI:0915	ENSBTAG00000001069	P04637	High	Ampulla; Spleen
ENSBTAG00000047222	P43356	ENSG00000268606	ortholog_many2many	MI:0407	ENSBTAG00000001069	P04637	High	Ampulla; Spleen
ENSBTAG00000047222	P43358	ENSG00000147381	ortholog_many2many	MI:0915	ENSBTAG00000018730	Q13105	High	Ampulla; Spleen
ENSBTAG00000047222	P43358	ENSG00000147381	ortholog_many2many	MI:0915	ENSBTAG00000030933	Q9H609	High	Ampulla; Spleen
ENSBTAG00000047222	P43360	ENSG00000197172	ortholog_many2many	MI:0915	ENSBTAG00000006170	P36508	High	Ampulla; Spleen
ENSBTAG00000047222	P43360	ENSG00000197172	ortholog_many2many	MI:0915	ENSBTAG00000007110	Q9P2K3	High	Ampulla; Spleen
ENSBTAG00000047222	P43364	ENSG00000185247	ortholog_many2many	MI:0915	ENSBTAG00000011266	Q05516	High	Ampulla; Spleen
ENSBTAG00000047222	P43364	ENSG00000185247	ortholog_many2many	MI:0915	ENSBTAG00000005010	Q9BW11	High	Ampulla; Spleen
ENSBTAG00000047222	P43365	ENSG00000213401	ortholog_many2many	MI:0915	ENSBTAG00000009496	P42229	High	Ampulla; Spleen
ENSBTAG00000009870	Q96HZ4	ENSG00000144485	ortholog_one2one	MI:0915	ENSBTAG00000007359	O75360	Hypothetical III	Ampulla; Spleen
ENSBTAG00000019343	Q99750	ENSG00000112559	ortholog_one2one	MI:0915	ENSBTAG00000007718	Q15583	Hypothetical III	Car con
ENSBTAG00000019343	Q99750	ENSG00000112559	ortholog_one2one	MI:0915	ENSBTAG00000016299	Q8NCA9	Hypothetical III	Car con
ENSBTAG00000019343	Q99750	ENSG00000112559	ortholog_one2one	MI:0915	ENSBTAG00000009072	Q7Z3I7	Hypothetical III	Car con
ENSBTAG00000019343	Q99750	ENSG00000112559	ortholog_one2one	MI:0915	ENSBTAG00000001511	P41182	Hypothetical III	Car con
ENSBTAG00000019343	Q99750	ENSG00000112559	ortholog_one2one	MI:0915	ENSBTAG00000003238	P50222	Hypothetical III	Car con
ENSBTAG00000019343	Q99750	ENSG00000112559	ortholog_one2one	MI:0915	ENSBTAG00000038487	Q6PF04	Hypothetical III	Car con
ENSBTAG00000019343	Q99750	ENSG00000112559	ortholog_one2one	MI:0915	ENSBTAG00000010113	O43167	Hypothetical III	Car con
ENSBTAG00000019343	Q99750	ENSG00000112559	ortholog_one2one	MI:0915	ENSBTAG00000021185	O43186	Hypothetical III	Car con
ENSBTAG00000019343	Q99750	ENSG00000112559	ortholog_one2one	MI:0915	ENSBTAG00000027557	Q9H9D4	Hypothetical III	Car con
ENSBTAG00000019343	Q99750	ENSG00000112559	ortholog_one2one	MI:0915	ENSBTAG00000030939	Q86XF7	Hypothetical III	Car con
ENSBTAG00000019343	Q99750	ENSG00000112559	ortholog_one2one	MI:0915	ENSBTAG00000023885	Q15937	Hypothetical III	Car con
ENSBTAG00000019343	Q99750	ENSG00000112559	ortholog_one2one	MI:0915	ENSBTAG00000004602	P78337	Hypothetical III	Car con
ENSBTAG00000019343	Q99750	ENSG00000112559	ortholog_one2one	MI:0915	ENSBTAG00000019707	P23769	Hypothetical III	Car con
ENSBTAG00000019343	Q99750	ENSG00000112559	ortholog_one2one	MI:0915	ENSBTAG00000020819	P25490	Hypothetical III	Car con
ENSBTAG00000019343	Q99750	ENSG00000112559	ortholog_one2one	MI:0915	ENSBTAG00000017800	Q9NQL9	Hypothetical III	Car con
ENSBTAG00000019343	Q99750	ENSG00000112559	ortholog_one2one	MI:0915	ENSBTAG00000018242	Q96SK3	Hypothetical III	Car con
ENSBTAG00000019343	Q99750	ENSG00000112559	ortholog_one2one	MI:0915	ENSBTAG00000013263	P49639	Hypothetical III	Car con
ENSBTAG00000019343	Q99750	ENSG00000112559	ortholog_one2one	MI:0915	ENSBTAG00000009643	P24278	Hypothetical III	Car con
ENSBTAG00000019343	Q99750	ENSG00000112559	ortholog_one2one	MI:0915	ENSBTAG00000017661	P48378	Hypothetical III	Car con
ENSBTAG00000019343	Q99750	ENSG00000112559	ortholog_one2one	MI:0915	ENSBTAG00000014217	Q03014	Hypothetical III	Car con
ENSBTAG00000019343	Q99750	ENSG00000112559	ortholog_one2one	MI:0915	ENSBTAG00000038050	Q96SK3	Hypothetical III	Car con
ENSBTAG00000019343	Q99750	ENSG00000112559	ortholog_one2one	MI:0915	ENSBTAG00000016294	Q7Z4V0	Hypothetical III	Car con
ENSBTAG00000019343	Q99750	ENSG00000112559	ortholog_one2one	MI:0915	ENSBTAG00000008688	Q9NQ87	Hypothetical III	Car con
ENSBTAG00000019343	Q99750	ENSG00000112559	ortholog_one2one	MI:0915	ENSBTAG00000005572	O95201	Hypothetical III	Car con
ENSBTAG00000019343	Q99750	ENSG00000112559	ortholog_one2one	MI:0915	ENSBTAG00000010681	Q13133	Hypothetical III	Car con
ENSBTAG00000019343	Q99750	ENSG00000112559	ortholog_one2one	MI:0915	ENSBTAG00000025009	P17482	Hypothetical III	Car con
ENSBTAG00000019343	Q99750	ENSG00000112559	ortholog_one2one	MI:0915	ENSBTAG00000038888	Q96C00	Hypothetical III	Car con
ENSBTAG00000019343	Q99750	ENSG00000112559	ortholog_one2one	MI:0915	ENSBTAG00000003264	P55055	Hypothetical III	Car con
ENSBTAG00000019343	Q99750	ENSG00000112559	ortholog_one2one	MI:0915	ENSBTAG00000012139	Q15475	Hypothetical III	Car con
ENSBTAG00000019343	Q99750	ENSG00000112559	ortholog_one2one	MI:0915	ENSBTAG00000006760	P32242	Hypothetical III	Car con
ENSBTAG00000011628	P00533	ENSG00000146648	ortholog_one2one	MI:0915	ENSBTAG00000004322	P01100	High	Car ips
ENSBTAG00000011628	P00533	ENSG00000146648	ortholog_one2one	MI:0915	ENSBTAG00000009496	P42229	High	Car ips
ENSBTAG00000011628	P00533	ENSG00000146648	ortholog_one2one	MI:0915	ENSBTAG00000004380	P52630	High	Car ips
ENSBTAG00000011628	P00533	ENSG00000146648	ortholog_one2one	MI:0915	ENSBTAG00000021523	P40763	High	Car ips
ENSBTAG00000011628	P00533	ENSG00000146648	ortholog_one2one	MI:0915	ENSBTAG00000010125	P51692	High	Car ips
ENSBTAG00000011628	P00533	ENSG00000146648	ortholog_one2one	MI:0915	ENSBTAG00000007867	P42224	High	Car ips
ENSBTAG00000011628	P00533	ENSG00000146648	ortholog_one2one	MI:0915	ENSBTAG00000019472	P04150	High	Car ips
ENSBTAG00000011628	P00533	ENSG00000146648	ortholog_one2one	MI:0915	ENSBTAG00000007159	P03372	High	Car ips
ENSBTAG00000017007	Q8K4K2	ENSMUSG00000032715	ortholog_one2one	MI:0915	ENSBTAG00000017462	Q06507	High	Car ips; Muscle; Spleen; Jenunum; Blood
ENSBTAG00000017007	Q96RU7	ENSG00000101255	ortholog_one2one	MI:0915	ENSBTAG00000017462	P18848	High	Car ips; Muscle; Spleen; Jenunum; Blood
ENSBTAG00000017007	Q96RU7	ENSG00000101255	ortholog_one2one	MI:0915	ENSBTAG00000001511	P41182	High	Car ips; Muscle; Spleen; Jenunum; Blood
ENSBTAG00000017007	Q96RU7	ENSG00000101255	ortholog_one2one	MI:0915	ENSBTAG00000000052	Q96KN3	High	Car ips; Muscle; Spleen; Jenunum; Blood
ENSBTAG00000017007	Q96RU7	ENSG00000101255	ortholog_one2one	MI:0915	ENSBTAG00000003457	Q9Y2D1	High	Car ips; Muscle; Spleen; Jenunum; Blood
ENSBTAG00000005055	P42681	ENSG00000074966	ortholog_one2one	MI:0915	ENSBTAG00000012636	Q9H2S9	Hypothetical II	Cerebral cortex; Gallbladder;Car ips; Muscle; Spleen; Blood
ENSBTAG00000005055	P42681	ENSG00000074966	ortholog_one2one	MI:0915	ENSBTAG00000000060	Q9GZV8	Hypothetical II	Cerebral cortex; Gallbladder;Car ips; Muscle; Spleen; Blood
ENSBTAG00000005055	P42681	ENSG00000074966	ortholog_one2one	MI:0915	ENSBTAG00000010291	Q9NYW8	Hypothetical II	Cerebral cortex; Gallbladder;Car ips; Muscle; Spleen; Blood
ENSBTAG00000019354	Q06710	ENSG00000125618	ortholog_one2one	MI:0915	ENSBTAG00000018787	O75603	High	Cerebral cortex; Heart
ENSBTAG00000019354	Q06710	ENSG00000125618	ortholog_one2one	MI:0915	ENSBTAG00000018787	O75603	High	Cerebral cortex; Heart
ENSBTAG00000019354	Q06710	ENSG00000125618	ortholog_one2one	MI:0915	ENSBTAG00000005606	P31274	High	Cerebral cortex; Heart
ENSBTAG00000019354	Q06710	ENSG00000125618	ortholog_one2one	MI:0915	ENSBTAG00000005606	P31274	High	Cerebral cortex; Heart
ENSBTAG00000019354	Q06710	ENSG00000125618	ortholog_one2one	MI:0915	ENSBTAG00000006919	Q13485	High	Cerebral cortex; Heart
ENSBTAG00000019354	Q06710	ENSG00000125618	ortholog_one2one	MI:0915	ENSBTAG00000006919	Q13485	High	Cerebral cortex; Heart
ENSBTAG00000019354	Q06710	ENSG00000125618	ortholog_one2one	MI:0915	ENSBTAG00000012149	P31273	High	Cerebral cortex; Heart
ENSBTAG00000019354	Q06710	ENSG00000125618	ortholog_one2one	MI:0915	ENSBTAG00000012149	P31273	High	Cerebral cortex; Heart
ENSBTAG00000019354	Q06710	ENSG00000125618	ortholog_one2one	MI:0915	ENSBTAG00000018787	O75603	High	Cerebral cortex; Heart; Car con
ENSBTAG00000019354	Q06710	ENSG00000125618	ortholog_one2one	MI:0915	ENSBTAG00000005606	P31274	High	Cerebral cortex; Heart; Car con
ENSBTAG00000019354	Q06710	ENSG00000125618	ortholog_one2one	MI:0915	ENSBTAG00000006919	Q13485	High	Cerebral cortex; Heart; Car con
ENSBTAG00000019354	Q06710	ENSG00000125618	ortholog_one2one	MI:0915	ENSBTAG00000012149	P31273	High	Cerebral cortex; Heart; Car con
ENSBTAG00000005812	O15350	ENSG00000078900	ortholog_one2one	MI:0915	ENSBTAG00000039770	Q03701	High	Cerebral cortex; Heart; Jenunum
ENSBTAG00000005812	O15350	ENSG00000078900	ortholog_one2one	MI:0915	ENSBTAG00000004104	Q13950	High	Cerebral cortex; Heart; Jenunum
ENSBTAG00000005812	O15350	ENSG00000078900	ortholog_one2one	MI:0407	ENSBTAG00000015460	Q9H3D4	High	Cerebral cortex; Heart; Jenunum
ENSBTAG00000011518	P10826	ENSG00000077092	ortholog_one2one	MI:0915	ENSBTAG00000017397	Q2M1K9	Hypothetical II	Cerebral cortex; Kidney; Car ips; Ampulla
ENSBTAG00000011518	P10826	ENSG00000077092	ortholog_one2one	MI:0915	ENSBTAG00000039916	Q15796	Hypothetical II	Cerebral cortex; Kidney; Car ips; Ampulla
ENSBTAG00000023745	Q8N9N5	ENSG00000172530	ortholog_one2one	MI:0915	ENSBTAG00000013740	Q02086	Hypothetical III	Cerebral cortex; Kidney; Car ips; Muscle; Jenunum; Blood
ENSBTAG00000023745	Q8N9N5	ENSG00000172530	ortholog_one2one	MI:0915	ENSBTAG00000014606	Q6PIV2	Hypothetical III	Cerebral cortex; Kidney; Car ips; Muscle; Jenunum; Blood
ENSBTAG00000023745	Q8N9N5	ENSG00000172530	ortholog_one2one	MI:0915	ENSBTAG00000017994	P61244	Hypothetical III	Cerebral cortex; Kidney; Car ips; Muscle; Jenunum; Blood
ENSBTAG00000023745	Q8N9N5	ENSG00000172530	ortholog_one2one	MI:0915	ENSBTAG00000001069	P04637	Hypothetical III	Cerebral cortex; Kidney; Car ips; Muscle; Jenunum; Blood
ENSBTAG00000023745	Q8N9N5	ENSG00000172530	ortholog_one2one	MI:0915	ENSBTAG00000020935	Q16665	Hypothetical III	Cerebral cortex; Kidney; Car ips; Muscle; Jenunum; Blood
ENSBTAG00000023745	Q8N9N5	ENSG00000172530	ortholog_one2one	MI:0915	ENSBTAG00000015875	Q08050	Hypothetical III	Cerebral cortex; Kidney; Car ips; Muscle; Jenunum; Blood
ENSBTAG00000010915	Q6UUV7	ENSG00000140577	ortholog_one2one	MI:0915	ENSBTAG00000030836	Q9ULJ3	Hypothetical III	Cerebral cortex; Kidney; Gallbladder; Ampulla; Muscle; Jenunum
ENSBTAG00000009985	Q60520	ENSMUSG00000042557	ortholog_one2one	MI:0915	ENSBTAG00000008409	P01106	High	Cerebral cortex; Kidney; Heart; Car con; Ampulla; Muscle; Spleen; Jenunum
ENSBTAG00000009985	Q60520	ENSMUSG00000042557	ortholog_one2one	MI:0407	ENSBTAG00000033174	Q9JIZ5	High	Cerebral cortex; Kidney; Heart; Car con; Ampulla; Muscle; Spleen; Jenunum
ENSBTAG00000009985	Q96ST3	ENSG00000169375	ortholog_one2one	MI:0915	ENSBTAG00000014236	Q9Y5X4	High	Cerebral cortex; Kidney; Heart; Car con; Ampulla; Muscle; Spleen; Jenunum
ENSBTAG00000009985	Q96ST3	ENSG00000169375	ortholog_one2one	MI:0915	ENSBTAG00000001069	P04637	High	Cerebral cortex; Kidney; Heart; Car con; Ampulla; Muscle; Spleen; Jenunum
ENSBTAG00000009985	Q96ST3	ENSG00000169375	ortholog_one2one	MI:0915	ENSBTAG00000014396	Q13118	High	Cerebral cortex; Kidney; Heart; Car con; Ampulla; Muscle; Spleen; Jenunum
ENSBTAG00000009985	Q96ST3	ENSG00000169375	ortholog_one2one	MI:0915	ENSBTAG00000017851	P28700	High	Cerebral cortex; Kidney; Heart; Car con; Ampulla; Muscle; Spleen; Jenunum
ENSBTAG00000009985	Q96ST3	ENSG00000169375	ortholog_one2one	MI:0915	ENSBTAG00000038716	P12755	High	Cerebral cortex; Kidney; Heart; Car con; Ampulla; Muscle; Spleen; Jenunum
ENSBTAG00000009036	Q7KZ85	ENSG00000109111	ortholog_one2one	MI:0915	ENSBTAG00000004322	P01100	Hypothetical III	Cerebral cortex; Kidney; Heart;Car ips; Ampulla; Muscle; Spleen; Jenunum; Blood
ENSBTAG00000009036	Q7KZ85	ENSG00000109111	ortholog_one2one	MI:0915	ENSBTAG00000039916	Q15796	Hypothetical III	Cerebral cortex; Kidney; Heart;Car ips; Ampulla; Muscle; Spleen; Jenunum; Blood
ENSBTAG00000014273	Q16656	ENSG00000106459	ortholog_one2one	MI:0915	ENSBTAG00000014389	Q02446	Hypothetical III	Cerebral cortex; Muscle; Spleen; Blood
ENSBTAG00000024688	Q8WWQ0	ENSG00000146247	ortholog_one2one	MI:0915	ENSBTAG00000000507	P22736	Hypothetical III	Cerebral cortex; Pons; Heart; Liver; Gallbladder; Car con; Ampulla; Muscle; Spleen
ENSBTAG00000030575	Q99PV5	ENSMUSG00000030256	ortholog_one2one	MI:0915	ENSBTAG00000017405	P51449	Hypothetical I	Cerebral cortex; Pons; Heart; Liver; Gallbladder;Car ips; Blood
ENSBTAG00000030575	Q99PV5	ENSMUSG00000030256	ortholog_one2one	MI:0915	ENSBTAG00000009863	O14503	Hypothetical I	Cerebral cortex; Pons; Heart; Liver; Gallbladder;Car ips; Blood
ENSBTAG00000030575	Q99PV5	ENSMUSG00000030256	ortholog_one2one	MI:0915	ENSBTAG00000020935	Q16665	Hypothetical I	Cerebral cortex; Pons; Heart; Liver; Gallbladder;Car ips; Blood
ENSBTAG00000030575	Q99PV5	ENSMUSG00000030256	ortholog_one2one	MI:0915	ENSBTAG00000003711	Q99814	Hypothetical I	Cerebral cortex; Pons; Heart; Liver; Gallbladder;Car ips; Blood
ENSBTAG00000030575	Q99PV5	ENSMUSG00000030256	ortholog_one2one	MI:0915	ENSBTAG00000015904	P35398	Hypothetical I	Cerebral cortex; Pons; Heart; Liver; Gallbladder;Car ips; Blood
ENSBTAG00000030575	Q9C0J9	ENSG00000123095	ortholog_one2one	MI:0915	ENSBTAG00000020935	Q16665	Hypothetical I	Cerebral cortex; Pons; Heart; Liver; Gallbladder;Car ips; Blood
ENSBTAG00000012036	O43593	ENSG00000168453	ortholog_one2one	MI:0407	ENSBTAG00000016414	P11473	Hypothetical III	Cerebral cortex; Pons; Heart;Gallbladder; Ampulla; Spleen
ENSBTAG00000012036	O43593	ENSG00000168453	ortholog_one2one	MI:0915	ENSBTAG00000013263	P49639	Hypothetical III	Cerebral cortex; Pons; Heart;Gallbladder; Ampulla; Spleen
ENSBTAG00000014915	P41161	ENSG00000244405	ortholog_one2one	MI:0915	ENSBTAG00000016033	P28356	Hypothetical II	Cerebral cortex; Pons; Heart;Gallbladder;Car ips; Ampulla; Spleen; Jenunum
ENSBTAG00000015566	Q62018	ENSMUSG00000005609	ortholog_one2one	MI:0915	ENSBTAG00000021523	P40763	Hypothetical II	Cerebral cortex; Pons; Kidney; Heart; Liver; Gallbladder; Car con; Car ips; Ampulla; Muscle; Spleen; Jenunum; Blood
ENSBTAG00000015566	Q6PD62	ENSG00000198730	ortholog_one2one	MI:0915	ENSBTAG00000007589	O15198	Hypothetical II	Cerebral cortex; Pons; Kidney; Heart; Liver; Gallbladder; Car con; Car ips; Ampulla; Muscle; Spleen; Jenunum; Blood
ENSBTAG00000026995	Q9H307	ENSG00000100941	ortholog_one2one	MI:0915	ENSBTAG00000004322	P01100	Hypothetical III	Cerebral cortex; Pons; Kidney; Heart; Liver; Gallbladder; Car con; Car ips; Ampulla; Muscle; Spleen; Jenunum; Blood
ENSBTAG00000018747	P54646	ENSG00000162409	ortholog_one2one	MI:0915	ENSBTAG00000004322	Q6FG41	Hypothetical III	Cerebral cortex; Pons; Kidney; Heart; Liver; Gallbladder;Car ips; Ampulla; Spleen
ENSBTAG00000018747	P54646	ENSG00000162409	ortholog_one2one	MI:0915	ENSBTAG00000001726	O14627	Hypothetical III	Cerebral cortex; Pons; Kidney; Heart; Liver; Gallbladder;Car ips; Ampulla; Spleen
ENSBTAG00000018747	P54646	ENSG00000162409	ortholog_one2one	MI:0915	ENSBTAG00000006631	P08151	Hypothetical III	Cerebral cortex; Pons; Kidney; Heart; Liver; Gallbladder;Car ips; Ampulla; Spleen
ENSBTAG00000018747	P54646	ENSG00000162409	ortholog_one2one	MI:0915	ENSBTAG00000006558	Q5JUK2	Hypothetical III	Cerebral cortex; Pons; Kidney; Heart; Liver; Gallbladder;Car ips; Ampulla; Spleen
ENSBTAG00000018747	P54646	ENSG00000162409	ortholog_one2one	MI:0915	ENSBTAG00000017542	P35396	Hypothetical III	Cerebral cortex; Pons; Kidney; Heart; Liver; Gallbladder;Car ips; Ampulla; Spleen
ENSBTAG00000018747	P54646	ENSG00000162409	ortholog_one2one	MI:0915	ENSBTAG00000014389	Q02446	Hypothetical III	Cerebral cortex; Pons; Kidney; Heart; Liver; Gallbladder;Car ips; Ampulla; Spleen
ENSBTAG00000018747	P54646	ENSG00000162409	ortholog_one2one	MI:0915	ENSBTAG00000037965	Q3MJ62	Hypothetical III	Cerebral cortex; Pons; Kidney; Heart; Liver; Gallbladder;Car ips; Ampulla; Spleen
ENSBTAG00000018747	P54646	ENSG00000162409	ortholog_one2one	MI:0915	ENSBTAG00000018199	Q96BR9	Hypothetical III	Cerebral cortex; Pons; Kidney; Heart; Liver; Gallbladder;Car ips; Ampulla; Spleen
ENSBTAG00000018747	P54646	ENSG00000162409	ortholog_one2one	MI:0915	ENSBTAG00000011003	Q9UKT9	Hypothetical III	Cerebral cortex; Pons; Kidney; Heart; Liver; Gallbladder;Car ips; Ampulla; Spleen
ENSBTAG00000018747	P54646	ENSG00000162409	ortholog_one2one	MI:0915	ENSBTAG00000000389	Q9UDV6	Hypothetical III	Cerebral cortex; Pons; Kidney; Heart; Liver; Gallbladder;Car ips; Ampulla; Spleen
ENSBTAG00000018747	P54646	ENSG00000162409	ortholog_one2one	MI:0915	ENSBTAG00000010819	Q6NT76	Hypothetical III	Cerebral cortex; Pons; Kidney; Heart; Liver; Gallbladder;Car ips; Ampulla; Spleen
ENSBTAG00000018747	P54646	ENSG00000162409	ortholog_one2one	MI:0915	ENSBTAG00000016462	P15884	Hypothetical III	Cerebral cortex; Pons; Kidney; Heart; Liver; Gallbladder;Car ips; Ampulla; Spleen
ENSBTAG00000008728	Q9ULH7	ENSG00000186260	ortholog_one2one	MI:0915	ENSBTAG00000012777	P11831	Hypothetical I	Cerebral cortex; Pons; Kidney; Heart; Liver;Car con; Ampulla
ENSBTAG00000008728	Q9ULH7	ENSG00000186260	ortholog_one2one	MI:0915	ENSBTAG00000002835	Q15797	Hypothetical I	Cerebral cortex; Pons; Kidney; Heart; Liver;Car con; Ampulla
ENSBTAG00000015376	Q5SRY7	ENSMUSG00000020271	ortholog_one2one	MI:0915	ENSBTAG00000020355	Q60793	High	Cerebral cortex; Pons; Kidney; Heart; Liver;Car con; Car ips; Ampulla
ENSBTAG00000015376	Q9UKB1	ENSG00000072803	ortholog_one2one	MI:0915	ENSBTAG00000015151	P32314	High	Cerebral cortex; Pons; Kidney; Heart; Liver;Car con; Car ips; Ampulla
ENSBTAG00000015376	Q9UKB1	ENSG00000072803	ortholog_one2one	MI:0915	ENSBTAG00000001146	P31629	High	Cerebral cortex; Pons; Kidney; Heart; Liver;Car con; Car ips; Ampulla
ENSBTAG00000015376	Q9UKB1	ENSG00000072803	ortholog_one2one	MI:0915	ENSBTAG00000019359	Q13127	High	Cerebral cortex; Pons; Kidney; Heart; Liver;Car con; Car ips; Ampulla
ENSBTAG00000015376	Q9UKB1	ENSG00000072803	ortholog_one2one	MI:0915	ENSBTAG00000020355	Q60793	High	Cerebral cortex; Pons; Kidney; Heart; Liver;Car con; Car ips; Ampulla
ENSBTAG00000015376	Q9UKB1	ENSG00000072803	ortholog_one2one	MI:0915	ENSBTAG00000011789	Q13127	High	Cerebral cortex; Pons; Kidney; Heart; Liver;Car con; Car ips; Ampulla
ENSBTAG00000015376	Q9UKB1	ENSG00000072803	ortholog_one2one	MI:0915	ENSBTAG00000033174	Q01664	High	Cerebral cortex; Pons; Kidney; Heart; Liver;Car con; Car ips; Ampulla
ENSBTAG00000015376	Q9UKB1	ENSG00000072803	ortholog_one2one	MI:0915	ENSBTAG00000001252	P15822	High	Cerebral cortex; Pons; Kidney; Heart; Liver;Car con; Car ips; Ampulla
ENSBTAG00000044100	Q9H583	ENSG00000119285	ortholog_one2one	MI:0915	ENSBTAG00000008409	P01106	Hypothetical III	Cerebral cortex; Pons; Kidney; Heart; Liver;Car con; Car ips; Ampulla; Muscle; Spleen; Jenunum
ENSBTAG00000010131	O43439	ENSG00000078699	ortholog_one2one	MI:0915	ENSBTAG00000018272	Q9P2R6	High	Cerebral cortex; Pons; Kidney; Heart;Gallbladder
ENSBTAG00000010131	O43439	ENSG00000078699	ortholog_one2one	MI:0915	ENSBTAG00000001919	Q9Y2D9	High	Cerebral cortex; Pons; Kidney; Heart;Gallbladder
ENSBTAG00000010131	O43439	ENSG00000078699	ortholog_one2one	MI:0915	ENSBTAG00000000060	Q9GZV8	High	Cerebral cortex; Pons; Kidney; Heart;Gallbladder
ENSBTAG00000010131	O70374	ENSMUSG00000038533	ortholog_one2one	MI:0915	ENSBTAG00000005029	P22091	High	Cerebral cortex; Pons; Kidney; Heart;Gallbladder
ENSBTAG00000010131	O70374	ENSMUSG00000038533	ortholog_one2one	MI:0915	ENSBTAG00000000060	E9Q3T6	High	Cerebral cortex; Pons; Kidney; Heart;Gallbladder
ENSBTAG00000003986	Q7LFL8	ENSG00000171604	ortholog_one2one	MI:0915	ENSBTAG00000007589	O15198	Hypothetical III	Cerebral cortex; Pons; Liver; Gallbladder
ENSBTAG00000003986	Q7LFL8	ENSG00000171604	ortholog_one2one	MI:0915	ENSBTAG00000016414	P11473	Hypothetical III	Cerebral cortex; Pons; Liver; Gallbladder
ENSBTAG00000003986	Q7LFL8	ENSG00000171604	ortholog_one2one	MI:0915	ENSBTAG00000004154	P12757	Hypothetical III	Cerebral cortex; Pons; Liver; Gallbladder
ENSBTAG00000003986	Q7LFL8	ENSG00000171604	ortholog_one2one	MI:0915	ENSBTAG00000021772	Q99717	Hypothetical III	Cerebral cortex; Pons; Liver; Gallbladder
ENSBTAG00000003986	Q7LFL8	ENSG00000171604	ortholog_one2one	MI:0915	ENSBTAG00000012599	P84022	Hypothetical III	Cerebral cortex; Pons; Liver; Gallbladder
ENSBTAG00000008338	Q9NQ66	ENSG00000182621	ortholog_one2one	MI:0915	ENSBTAG00000019312	Q12800	Hypothetical III	Cerebral cortex; Pons;Gallbladder; Car con; Car ips; Ampulla; Spleen
ENSBTAG00000003221	Q6VMQ6	ENSG00000171681	ortholog_one2one	MI:0915	ENSBTAG00000020878	Q9Y222	High	Cerebral cortex; Pons;Gallbladder;Car ips; Ampulla
ENSBTAG00000003221	Q6VMQ6	ENSG00000171681	ortholog_one2one	MI:0915	ENSBTAG00000021357	Q6AHZ1	High	Cerebral cortex; Pons;Gallbladder;Car ips; Ampulla
ENSBTAG00000003221	Q6VMQ6	ENSG00000171681	ortholog_one2one	MI:0915	ENSBTAG00000003021	P08047	High	Cerebral cortex; Pons;Gallbladder;Car ips; Ampulla
ENSBTAG00000003221	Q6VMQ6	ENSG00000171681	ortholog_one2one	MI:0915	ENSBTAG00000001160	Q9Y692	High	Cerebral cortex; Pons;Gallbladder;Car ips; Ampulla
ENSBTAG00000003221	Q6VMQ6	ENSG00000171681	ortholog_one2one	MI:0915	ENSBTAG00000039815	Q15916	High	Cerebral cortex; Pons;Gallbladder;Car ips; Ampulla
ENSBTAG00000003221	Q6VMQ6	ENSG00000171681	ortholog_one2one	MI:0915	ENSBTAG00000008688	Q9NQ87	High	Cerebral cortex; Pons;Gallbladder;Car ips; Ampulla
ENSBTAG00000003221	Q6VMQ6	ENSG00000171681	ortholog_one2one	MI:0915	ENSBTAG00000006919	Q13485	High	Cerebral cortex; Pons;Gallbladder;Car ips; Ampulla
ENSBTAG00000021111	P20263	ENSMUSG00000024406	ortholog_one2many	MI:0915	ENSBTAG00000013757	Q61164	High	Cerebral cortex; Spleen; Jenunum
ENSBTAG00000021111	P20263	ENSMUSG00000024406	ortholog_one2many	MI:0915	ENSBTAG00000012599	Q8BUN5	High	Cerebral cortex; Spleen; Jenunum
ENSBTAG00000021111	P20263	ENSMUSG00000024406	ortholog_one2many	MI:0407	ENSBTAG00000013757	P49711	High	Cerebral cortex; Spleen; Jenunum
ENSBTAG00000021111	Q01860	ENSG00000204531	ortholog_many2many	MI:0915	ENSBTAG00000008501	Q9UJU5	High	Cerebral cortex; Spleen; Jenunum
ENSBTAG00000021111	Q01860	ENSG00000204531	ortholog_many2many	MI:0915	ENSBTAG00000011598	P48431	High	Cerebral cortex; Spleen; Jenunum
ENSBTAG00000021111	Q01860	ENSG00000204531	ortholog_many2many	MI:0915	ENSBTAG00000013757	P49711	High	Cerebral cortex; Spleen; Jenunum
ENSBTAG00000038434	P46100	ENSG00000085224	ortholog_one2one	MI:0915	ENSBTAG00000009426	Q15910	Hypothetical III	Gallbladder; Car con; Car ips; Ampulla; Spleen
ENSBTAG00000038434	P46100	ENSG00000085224	ortholog_one2one	MI:0915	ENSBTAG00000009426	Q15910	Hypothetical III	Gallbladder; Spleen
ENSBTAG00000022520	P38398	ENSG00000012048	ortholog_one2one	MI:0407	ENSBTAG00000001069	P04637	High	Heart; Liver; Car ips; Muscle; Spleen; Jenunum
ENSBTAG00000022520	P38398	ENSG00000012048	ortholog_one2one	MI:0915	ENSBTAG00000001252	P15822	High	Heart; Liver; Car ips; Muscle; Spleen; Jenunum
ENSBTAG00000022520	P38398	ENSG00000012048	ortholog_one2one	MI:0915	ENSBTAG00000007159	P03372	High	Heart; Liver; Car ips; Muscle; Spleen; Jenunum
ENSBTAG00000022520	P38398	ENSG00000012048	ortholog_one2one	MI:0407	ENSBTAG00000009426	Q61188	High	Heart; Liver; Car ips; Muscle; Spleen; Jenunum
ENSBTAG00000022520	P38398	ENSG00000012048	ortholog_one2one	MI:0915	ENSBTAG00000009426	Q61188	High	Heart; Liver; Car ips; Muscle; Spleen; Jenunum
ENSBTAG00000022520	P38398	ENSG00000012048	ortholog_one2one	MI:0915	ENSBTAG00000012772	Q5VTD9	High	Heart; Liver; Car ips; Muscle; Spleen; Jenunum
ENSBTAG00000022520	P38398	ENSG00000012048	ortholog_one2one	MI:0915	ENSBTAG00000001069	P04637	High	Heart; Liver; Car ips; Muscle; Spleen; Jenunum
ENSBTAG00000022520	P38398	ENSG00000012048	ortholog_one2one	MI:0407	ENSBTAG00000007159	P03372	High	Heart; Liver; Car ips; Muscle; Spleen; Jenunum
ENSBTAG00000022520	P38398	ENSG00000012048	ortholog_one2one	MI:0407	ENSBTAG00000005474	P16220	High	Heart; Liver; Car ips; Muscle; Spleen; Jenunum
ENSBTAG00000020312	Q15596	ENSG00000140396	ortholog_one2one	MI:0915	ENSBTAG00000001069	P04637	Hypothetical III	Heart;Gallbladder; Car con; Car ips; Ampulla; Spleen
ENSBTAG00000020312	Q15596	ENSG00000140396	ortholog_one2one	MI:0915	ENSBTAG00000017851	P19793	Hypothetical III	Heart;Gallbladder; Car con; Car ips; Ampulla; Spleen
ENSBTAG00000020312	Q15596	ENSG00000140396	ortholog_one2one	MI:0915	ENSBTAG00000016414	P11473	Hypothetical III	Heart;Gallbladder; Car con; Car ips; Ampulla; Spleen
ENSBTAG00000020312	Q15596	ENSG00000140396	ortholog_one2one	MI:0407	ENSBTAG00000012500	P10276	Hypothetical III	Heart;Gallbladder; Car con; Car ips; Ampulla; Spleen
ENSBTAG00000020312	Q15596	ENSG00000140396	ortholog_one2one	MI:0915	ENSBTAG00000003264	P55055	Hypothetical III	Heart;Gallbladder; Car con; Car ips; Ampulla; Spleen
ENSBTAG00000020312	Q15596	ENSG00000140396	ortholog_one2one	MI:0407	ENSBTAG00000017542	Q03181	Hypothetical III	Heart;Gallbladder; Car con; Car ips; Ampulla; Spleen
ENSBTAG00000020312	Q15596	ENSG00000140396	ortholog_one2one	MI:0915	ENSBTAG00000007159	P03372	Hypothetical III	Heart;Gallbladder; Car con; Car ips; Ampulla; Spleen
ENSBTAG00000020312	Q15596	ENSG00000140396	ortholog_one2one	MI:0407	ENSBTAG00000008063	Q07869	Hypothetical III	Heart;Gallbladder; Car con; Car ips; Ampulla; Spleen
ENSBTAG00000020312	Q15596	ENSG00000140396	ortholog_one2one	MI:0407	ENSBTAG00000017851	P19793	Hypothetical III	Heart;Gallbladder; Car con; Car ips; Ampulla; Spleen
ENSBTAG00000005055	P42681	ENSG00000074966	ortholog_one2one	MI:0915	ENSBTAG00000012636	Q9H2S9	Hypothetical II	Heart;Gallbladder; Car con; Car ips; Muscle; Spleen; Blood
ENSBTAG00000005055	P42681	ENSG00000074966	ortholog_one2one	MI:0915	ENSBTAG00000000060	Q9GZV8	Hypothetical II	Heart;Gallbladder; Car con; Car ips; Muscle; Spleen; Blood
ENSBTAG00000005055	P42681	ENSG00000074966	ortholog_one2one	MI:0915	ENSBTAG00000010291	Q9NYW8	Hypothetical II	Heart;Gallbladder; Car con; Car ips; Muscle; Spleen; Blood
ENSBTAG00000021836	Q15560	ENSG00000171703	ortholog_one2one	MI:0915	ENSBTAG00000038888	Q96C00	Hypothetical III	Jenunum
ENSBTAG00000021836	Q15560	ENSG00000171703	ortholog_one2one	MI:0915	ENSBTAG00000018199	Q96BR9	Hypothetical III	Jenunum
ENSBTAG00000021836	Q15560	ENSG00000171703	ortholog_one2one	MI:0915	ENSBTAG00000020754	Q8TF50	Hypothetical III	Jenunum
ENSBTAG00000021836	Q15560	ENSG00000171703	ortholog_one2one	MI:0915	ENSBTAG00000011003	Q9UKT9	Hypothetical III	Jenunum
ENSBTAG00000021836	Q15560	ENSG00000171703	ortholog_one2one	MI:0915	ENSBTAG00000016462	P15884	Hypothetical III	Jenunum
ENSBTAG00000021836	Q15560	ENSG00000171703	ortholog_one2one	MI:0915	ENSBTAG00000012436	Q9BYE0	Hypothetical III	Jenunum
ENSBTAG00000021836	Q15560	ENSG00000171703	ortholog_one2one	MI:0915	ENSBTAG00000003238	P50222	Hypothetical III	Jenunum
ENSBTAG00000021836	Q15560	ENSG00000171703	ortholog_one2one	MI:0915	ENSBTAG00000010819	Q6NT76	Hypothetical III	Jenunum
ENSBTAG00000021836	Q15560	ENSG00000171703	ortholog_one2one	MI:0915	ENSBTAG00000007359	O75360	Hypothetical III	Jenunum
ENSBTAG00000021836	Q15560	ENSG00000171703	ortholog_one2one	MI:0915	ENSBTAG00000020713	Q9BYV9	Hypothetical III	Jenunum
ENSBTAG00000021836	Q15560	ENSG00000171703	ortholog_one2one	MI:0915	ENSBTAG00000003438	O43298	Hypothetical III	Jenunum
ENSBTAG00000021836	Q15560	ENSG00000171703	ortholog_one2one	MI:0915	ENSBTAG00000007629	Q9NVV9	Hypothetical III	Jenunum
ENSBTAG00000021836	Q15560	ENSG00000171703	ortholog_one2one	MI:0915	ENSBTAG00000012636	Q9H2S9	Hypothetical III	Jenunum
ENSBTAG00000021836	Q15560	ENSG00000171703	ortholog_one2one	MI:0915	ENSBTAG00000019312	Q12800	Hypothetical III	Jenunum
ENSBTAG00000035706	Q8IZQ8	ENSG00000141052	ortholog_one2one	MI:0915	ENSBTAG00000012777	P11831	High	Kidney
ENSBTAG00000014848	Q15466	ENSG00000131910	ortholog_one2one	MI:0915	ENSBTAG00000017851	P19793	High	Kidney; Heart; Liver; Car ips; Muscle; Spleen
ENSBTAG00000014848	Q15466	ENSG00000131910	ortholog_one2one	MI:0915	ENSBTAG00000010392	P62508	High	Kidney; Heart; Liver; Car ips; Muscle; Spleen
ENSBTAG00000014848	Q15466	ENSG00000131910	ortholog_one2one	MI:0915	ENSBTAG00000006919	Q13485	High	Kidney; Heart; Liver; Car ips; Muscle; Spleen
ENSBTAG00000014848	Q15466	ENSG00000131910	ortholog_one2one	MI:0915	ENSBTAG00000001069	P04637	High	Kidney; Heart; Liver; Car ips; Muscle; Spleen
ENSBTAG00000014848	Q15466	ENSG00000131910	ortholog_one2one	MI:0915	ENSBTAG00000012116	P41235	High	Kidney; Heart; Liver; Car ips; Muscle; Spleen
ENSBTAG00000014848	Q62227	ENSMUSG00000037583	ortholog_one2one	MI:0915	ENSBTAG00000013895	Q04207	High	Kidney; Heart; Liver; Car ips; Muscle; Spleen
ENSBTAG00000016368	P42704	ENSG00000138095	ortholog_one2one	MI:0915	ENSBTAG00000008409	P01106	Hypothetical II	Kidney; Heart; Liver;Car con; Car ips; Ampulla; Spleen
ENSBTAG00000016368	P42704	ENSG00000138095	ortholog_one2one	MI:0915	ENSBTAG00000008523	P19532	Hypothetical II	Kidney; Heart; Liver;Car con; Car ips; Ampulla; Spleen
ENSBTAG00000016368	Q6PB66	ENSMUSG00000024120	ortholog_one2one	MI:0915	ENSBTAG00000044105	Q9R1E0	Hypothetical II	Kidney; Heart; Liver;Car con; Car ips; Ampulla; Spleen
ENSBTAG00000009126	Q9Y2T7	ENSG00000006047	ortholog_one2one	MI:0915	ENSBTAG00000017368	P67809	Hypothetical III	Kidney; Heart;Gallbladder; Spleen
ENSBTAG00000003808	Q9UKV0	ENSG00000048052	ortholog_one2one	MI:0915	ENSBTAG00000013279	Q9BZS1	High	Kidney; Liver; Ampulla
ENSBTAG00000003808	Q9UKV0	ENSG00000048052	ortholog_one2one	MI:0915	ENSBTAG00000020701	Q06413	High	Kidney; Liver; Ampulla
ENSBTAG00000003808	Q9UKV0	ENSG00000048052	ortholog_one2one	MI:0915	ENSBTAG00000001511	P41182	High	Kidney; Liver; Ampulla
ENSBTAG00000003808	Q9UKV0	ENSG00000048052	ortholog_one2one	MI:0915	ENSBTAG00000014605	P41212	High	Kidney; Liver; Ampulla
ENSBTAG00000011869	P50461	ENSG00000129170	ortholog_one2one	MI:0407	ENSBTAG00000006030	P15173	Hypothetical III	Kidney; Liver; Car ips
ENSBTAG00000011869	P50461	ENSG00000129170	ortholog_one2one	MI:0407	ENSBTAG00000002216	P15172	Hypothetical III	Kidney; Liver; Car ips
ENSBTAG00000011734	Q15327	ENSG00000148677	ortholog_one2one	MI:0915	ENSBTAG00000003238	P50222	High	Kidney; Liver; Car ips
ENSBTAG00000011734	Q9CR42	ENSMUSG00000024803	ortholog_one2one	MI:0915	ENSBTAG00000014003	P15375	High	Kidney; Liver; Car ips
ENSBTAG00000021120	Q8NB12	ENSG00000115593	ortholog_one2one	MI:0915	ENSBTAG00000009863	O14503	Hypothetical III	Kidney; Liver; Gallbladder
ENSBTAG00000021120	Q8NB12	ENSG00000115593	ortholog_one2one	MI:0915	ENSBTAG00000020713	Q9BYV9	Hypothetical III	Kidney; Liver; Gallbladder
ENSBTAG00000021120	Q8NB12	ENSG00000115593	ortholog_one2one	MI:0915	ENSBTAG00000021329	Q9H5J0	Hypothetical III	Kidney; Liver; Gallbladder
ENSBTAG00000021120	Q8NB12	ENSG00000115593	ortholog_one2one	MI:0915	ENSBTAG00000003238	P50222	Hypothetical III	Kidney; Liver; Gallbladder
ENSBTAG00000021841	A2AJK6	ENSMUSG00000041235	ortholog_one2one	MI:0915	ENSBTAG00000011598	Q60I23	Hypothetical II	Kidney; Spleen
ENSBTAG00000011298	P97767	ENSMUSG00000025932	ortholog_one2one	MI:0407	ENSBTAG00000004159	Q62232	High	Liver
ENSBTAG00000011298	P97767	ENSMUSG00000025932	ortholog_one2one	MI:0915	ENSBTAG00000013346	Q8N196	High	Liver
ENSBTAG00000011298	P97767	ENSMUSG00000025932	ortholog_one2one	MI:0407	ENSBTAG00000012139	Q62231	High	Liver
ENSBTAG00000011298	P97767	ENSMUSG00000025932	ortholog_one2one	MI:0915	ENSBTAG00000012139	Q62231	High	Liver
ENSBTAG00000011298	P97767	ENSMUSG00000025932	ortholog_one2one	MI:0915	ENSBTAG00000004159	Q62232	High	Liver
ENSBTAG00000046282	Q8N8G2	ENSG00000170162	ortholog_one2one	MI:0915	ENSBTAG00000019495	Q99594	Hypothetical III	Liver
ENSBTAG00000011298	Q99502	ENSG00000104313	ortholog_one2one	MI:0915	ENSBTAG00000012139	Q15475	High	Liver
ENSBTAG00000017024	O70343	ENSMUSG00000029167	ortholog_one2one	MI:0915	ENSBTAG00000019557	O75469	High	Liver; Gallbladder;Car ips; Ampulla; Spleen
ENSBTAG00000017024	O70343	ENSMUSG00000029167	ortholog_one2one	MI:0915	ENSBTAG00000002929	Q64287	High	Liver; Gallbladder;Car ips; Ampulla; Spleen
ENSBTAG00000017024	O70343	ENSMUSG00000029167	ortholog_one2one	MI:0407	ENSBTAG00000012285	Q61539	High	Liver; Gallbladder;Car ips; Ampulla; Spleen
ENSBTAG00000017024	Q9UBK2	ENSG00000109819	ortholog_one2one	MI:0407	ENSBTAG00000001333	P37231	High	Liver; Gallbladder;Car ips; Ampulla; Spleen
ENSBTAG00000017024	Q9UBK2	ENSG00000109819	ortholog_one2one	MI:0407	ENSBTAG00000010392	P62508	High	Liver; Gallbladder;Car ips; Ampulla; Spleen
ENSBTAG00000017024	Q9UBK2	ENSG00000109819	ortholog_one2one	MI:0915	ENSBTAG00000008645	P11474	High	Liver; Gallbladder;Car ips; Ampulla; Spleen
ENSBTAG00000017024	Q9UBK2	ENSG00000109819	ortholog_one2one	MI:0407	ENSBTAG00000017542	Q03181	High	Liver; Gallbladder;Car ips; Ampulla; Spleen
ENSBTAG00000017024	Q9UBK2	ENSG00000109819	ortholog_one2one	MI:0407	ENSBTAG00000008063	Q07869	High	Liver; Gallbladder;Car ips; Ampulla; Spleen
ENSBTAG00000017024	Q9UBK2	ENSG00000109819	ortholog_one2one	MI:0407	ENSBTAG00000012116	P41235	High	Liver; Gallbladder;Car ips; Ampulla; Spleen
ENSBTAG00000017024	Q9UBK2	ENSG00000109819	ortholog_one2one	MI:0407	ENSBTAG00000017405	P51449	High	Liver; Gallbladder;Car ips; Ampulla; Spleen
ENSBTAG00000017024	Q9UBK2	ENSG00000109819	ortholog_one2one	MI:0915	ENSBTAG00000013895	Q04206	High	Liver; Gallbladder;Car ips; Ampulla; Spleen
ENSBTAG00000002002	Q6PL18	ENSG00000156802	ortholog_one2one	MI:0407	ENSBTAG00000007159	P03372	Hypothetical I	Lymph node; Cerebral cortex; Car ips; Muscle; Spleen; Jenunum
ENSBTAG00000002002	Q6PL18	ENSG00000156802	ortholog_one2one	MI:0915	ENSBTAG00000007159	P03372	Hypothetical I	Lymph node; Cerebral cortex; Car ips; Muscle; Spleen; Jenunum
ENSBTAG00000040082	P31260	ENSG00000253293	ortholog_one2one	MI:0915	ENSBTAG00000021709	P17947	Hypothetical II	Lymph node; Cerebral cortex; Gallbladder; Car con
ENSBTAG00000040082	P31310	ENSMUSG00000000938	ortholog_one2one	MI:0915	ENSBTAG00000021709	P17433	Hypothetical II	Lymph node; Cerebral cortex; Gallbladder; Car con
ENSBTAG00000010671	P10071	ENSG00000106571	ortholog_one2one	MI:0915	ENSBTAG00000014751	P46684	High	Lymph node; Cerebral cortex; Gallbladder; Car con; Ampulla; Spleen
ENSBTAG00000010671	P10071	ENSG00000106571	ortholog_one2one	MI:0915	ENSBTAG00000002835	Q15797	High	Lymph node; Cerebral cortex; Gallbladder; Car con; Ampulla; Spleen
ENSBTAG00000010671	P10071	ENSG00000106571	ortholog_one2one	MI:0915	ENSBTAG00000021413	Q62521	High	Lymph node; Cerebral cortex; Gallbladder; Car con; Ampulla; Spleen
ENSBTAG00000014506	Q96F45	ENSG00000165655	ortholog_one2one	MI:0915	ENSBTAG00000007359	O75360	Hypothetical III	Lymph node; Cerebral cortex; Gallbladder; Spleen
ENSBTAG00000014506	Q96F45	ENSG00000165655	ortholog_one2one	MI:0915	ENSBTAG00000004761	O75593	Hypothetical III	Lymph node; Cerebral cortex; Gallbladder; Spleen
ENSBTAG00000015879	O75386	ENSG00000078246	ortholog_one2one	MI:0915	ENSBTAG00000037965	Q3MJ62	Hypothetical II	Lymph node; Cerebral cortex; Heart
ENSBTAG00000015879	O75386	ENSG00000078246	ortholog_one2one	MI:0915	ENSBTAG00000015138	Q8IWI9	Hypothetical II	Lymph node; Cerebral cortex; Heart
ENSBTAG00000015879	O75386	ENSG00000078246	ortholog_one2one	MI:0915	ENSBTAG00000010392	P62508	Hypothetical II	Lymph node; Cerebral cortex; Heart
ENSBTAG00000015879	O75386	ENSG00000078246	ortholog_one2one	MI:0915	ENSBTAG00000014396	Q13118	Hypothetical II	Lymph node; Cerebral cortex; Heart
ENSBTAG00000015879	O75386	ENSG00000078246	ortholog_one2one	MI:0915	ENSBTAG00000018057	Q8N2I2	Hypothetical II	Lymph node; Cerebral cortex; Heart
ENSBTAG00000015879	O75386	ENSG00000078246	ortholog_one2one	MI:0915	ENSBTAG00000019187	Q96JM2	Hypothetical II	Lymph node; Cerebral cortex; Heart
ENSBTAG00000015879	O75386	ENSG00000078246	ortholog_one2one	MI:0915	ENSBTAG00000017731	Q9P243	Hypothetical II	Lymph node; Cerebral cortex; Heart
ENSBTAG00000015879	O75386	ENSG00000078246	ortholog_one2one	MI:0915	ENSBTAG00000007110	Q9P2K3	Hypothetical II	Lymph node; Cerebral cortex; Heart
ENSBTAG00000015879	O75386	ENSG00000078246	ortholog_one2one	MI:0915	ENSBTAG00000013653	Q14494	Hypothetical II	Lymph node; Cerebral cortex; Heart
ENSBTAG00000015879	O75386	ENSG00000078246	ortholog_one2one	MI:0915	ENSBTAG00000020713	Q9BYV9	Hypothetical II	Lymph node; Cerebral cortex; Heart
ENSBTAG00000001880	Q99990	ENSG00000102243	ortholog_one2one	MI:0915	ENSBTAG00000019495	Q99594	Hypothetical II	Lymph node; Cerebral cortex; Heart
ENSBTAG00000001880	Q99990	ENSG00000102243	ortholog_one2one	MI:0915	ENSBTAG00000019788	Q15561	Hypothetical II	Lymph node; Cerebral cortex; Heart
ENSBTAG00000017104	P15941	ENSG00000185499	ortholog_one2one	MI:0915	ENSBTAG00000020935	Q16665	Hypothetical I	Lymph node; Cerebral cortex; Heart; Car con
ENSBTAG00000017104	P15941	ENSG00000185499	ortholog_one2one	MI:0915	ENSBTAG00000004037	P05412	Hypothetical I	Lymph node; Cerebral cortex; Heart; Car con
ENSBTAG00000022255	P10275	ENSG00000169083	ortholog_one2one	MI:0915	ENSBTAG00000013888	P55317	High	Lymph node; Cerebral cortex; Heart; Liver; Gallbladder; Car con; Car ips
ENSBTAG00000022255	P10275	ENSG00000169083	ortholog_one2one	MI:0915	ENSBTAG00000044105	Q9R1E0	High	Lymph node; Cerebral cortex; Heart; Liver; Gallbladder; Car con; Car ips
ENSBTAG00000022255	P10275	ENSG00000169083	ortholog_one2one	MI:0915	ENSBTAG00000007986	O96028	High	Lymph node; Cerebral cortex; Heart; Liver; Gallbladder; Car con; Car ips
ENSBTAG00000022255	P10275	ENSG00000169083	ortholog_one2one	MI:0915	ENSBTAG00000020935	Q16665	High	Lymph node; Cerebral cortex; Heart; Liver; Gallbladder; Car con; Car ips
ENSBTAG00000022255	P10275	ENSG00000169083	ortholog_one2one	MI:0915	ENSBTAG00000044105	Q12778	High	Lymph node; Cerebral cortex; Heart; Liver; Gallbladder; Car con; Car ips
ENSBTAG00000022255	P10275	ENSG00000169083	ortholog_one2one	MI:0915	ENSBTAG00000003021	P08047	High	Lymph node; Cerebral cortex; Heart; Liver; Gallbladder; Car con; Car ips
ENSBTAG00000022255	P10275	ENSG00000169083	ortholog_one2one	MI:0407	ENSBTAG00000007986	O96028	High	Lymph node; Cerebral cortex; Heart; Liver; Gallbladder; Car con; Car ips
ENSBTAG00000022255	P10275	ENSG00000169083	ortholog_one2one	MI:0915	ENSBTAG00000001069	P04637	High	Lymph node; Cerebral cortex; Heart; Liver; Gallbladder; Car con; Car ips
ENSBTAG00000022255	P10275	ENSG00000169083	ortholog_one2one	MI:0915	ENSBTAG00000002835	Q15797	High	Lymph node; Cerebral cortex; Heart; Liver; Gallbladder; Car con; Car ips
ENSBTAG00000022255	P10275	ENSG00000169083	ortholog_one2one	MI:0915	ENSBTAG00000009426	Q15910	High	Lymph node; Cerebral cortex; Heart; Liver; Gallbladder; Car con; Car ips
ENSBTAG00000022255	P10275	ENSG00000169083	ortholog_one2one	MI:0915	ENSBTAG00000011001	P11308	High	Lymph node; Cerebral cortex; Heart; Liver; Gallbladder; Car con; Car ips
ENSBTAG00000022255	P10275	ENSG00000169083	ortholog_one2one	MI:0915	ENSBTAG00000004761	O75593	High	Lymph node; Cerebral cortex; Heart; Liver; Gallbladder; Car con; Car ips
ENSBTAG00000022255	P10275	ENSG00000169083	ortholog_one2one	MI:0915	ENSBTAG00000002341	P14921	High	Lymph node; Cerebral cortex; Heart; Liver; Gallbladder; Car con; Car ips
ENSBTAG00000024974	Q96MH2	ENSG00000168517	ortholog_one2one	MI:0915	ENSBTAG00000000060	Q9GZV8	Hypothetical I	Lymph node; Cerebral cortex; Heart; Liver; Gallbladder; Car con; Car ips; Ampulla; Muscle; Spleen; Jenunum
ENSBTAG00000024974	Q96MH2	ENSG00000168517	ortholog_one2one	MI:0915	ENSBTAG00000003184	P15976	Hypothetical I	Lymph node; Cerebral cortex; Heart; Liver; Gallbladder; Car con; Car ips; Ampulla; Muscle; Spleen; Jenunum
ENSBTAG00000024974	Q96MH2	ENSG00000168517	ortholog_one2one	MI:0915	ENSBTAG00000003238	P50222	Hypothetical I	Lymph node; Cerebral cortex; Heart; Liver; Gallbladder; Car con; Car ips; Ampulla; Muscle; Spleen; Jenunum
ENSBTAG00000024974	Q96MH2	ENSG00000168517	ortholog_one2one	MI:0915	ENSBTAG00000007359	O75360	Hypothetical I	Lymph node; Cerebral cortex; Heart; Liver; Gallbladder; Car con; Car ips; Ampulla; Muscle; Spleen; Jenunum
ENSBTAG00000024974	Q96MH2	ENSG00000168517	ortholog_one2one	MI:0915	ENSBTAG00000002586	Q99081	Hypothetical I	Lymph node; Cerebral cortex; Heart; Liver; Gallbladder; Car con; Car ips; Ampulla; Muscle; Spleen; Jenunum
ENSBTAG00000024974	Q96MH2	ENSG00000168517	ortholog_one2one	MI:0915	ENSBTAG00000009071	Q32M78	Hypothetical I	Lymph node; Cerebral cortex; Heart; Liver; Gallbladder; Car con; Car ips; Ampulla; Muscle; Spleen; Jenunum
ENSBTAG00000024974	Q96MH2	ENSG00000168517	ortholog_one2one	MI:0915	ENSBTAG00000013263	P49639	Hypothetical I	Lymph node; Cerebral cortex; Heart; Liver; Gallbladder; Car con; Car ips; Ampulla; Muscle; Spleen; Jenunum
ENSBTAG00000010210	Q9H5I1	ENSG00000152455	ortholog_one2one	MI:0915	ENSBTAG00000010450	O95785	Hypothetical III	Lymph node; Cerebral cortex; Heart; Liver; Gallbladder;Car ips; Spleen; Jenunum
ENSBTAG00000010210	Q9H5I1	ENSG00000152455	ortholog_one2one	MI:0915	ENSBTAG00000017488	P57682	Hypothetical III	Lymph node; Cerebral cortex; Heart; Liver; Gallbladder;Car ips; Spleen; Jenunum
ENSBTAG00000010210	Q9H5I1	ENSG00000152455	ortholog_one2one	MI:0915	ENSBTAG00000000389	Q9UDV6	Hypothetical III	Lymph node; Cerebral cortex; Heart; Liver; Gallbladder;Car ips; Spleen; Jenunum
ENSBTAG00000010210	Q9H5I1	ENSG00000152455	ortholog_one2one	MI:0915	ENSBTAG00000021187	Q02363	Hypothetical III	Lymph node; Cerebral cortex; Heart; Liver; Gallbladder;Car ips; Spleen; Jenunum
ENSBTAG00000009566	P51946	ENSG00000134480	ortholog_one2many	MI:0915	ENSBTAG00000012500	P10276	Hypothetical III	Lymph node; Cerebral cortex; Heart;Gallbladder; Car con; Ampulla; Muscle
ENSBTAG00000009566	P51946	ENSG00000134480	ortholog_one2many	MI:0407	ENSBTAG00000012500	P10276	Hypothetical III	Lymph node; Cerebral cortex; Heart;Gallbladder; Car con; Ampulla; Muscle
ENSBTAG00000008753	Q9H0E9	ENSG00000112983	ortholog_one2one	MI:0915	ENSBTAG00000021045	O00716	Hypothetical III	Lymph node; Cerebral cortex; Heart;Gallbladder; Car con; Ampulla; Muscle; Spleen; Blood
ENSBTAG00000015532	P51843	ENSG00000169297	ortholog_one2one	MI:0915	ENSBTAG00000010392	P62508	High	Lymph node; Cerebral cortex; Heart;Gallbladder; Car con; Car ips
ENSBTAG00000015532	P51843	ENSG00000169297	ortholog_one2one	MI:0915	ENSBTAG00000009017	Q13285	High	Lymph node; Cerebral cortex; Heart;Gallbladder; Car con; Car ips
ENSBTAG00000015532	P51843	ENSG00000169297	ortholog_one2one	MI:0915	ENSBTAG00000015904	P35398	High	Lymph node; Cerebral cortex; Heart;Gallbladder; Car con; Car ips
ENSBTAG00000015532	Q61066	ENSMUSG00000025056	ortholog_one2one	MI:0915	ENSBTAG00000012285	Q61539	High	Lymph node; Cerebral cortex; Heart;Gallbladder; Car con; Car ips
ENSBTAG00000021444	Q8WVJ9	ENSG00000233608	ortholog_one2one	MI:0915	ENSBTAG00000009214	P15036	Hypothetical II	Lymph node; Cerebral cortex; Heart;Gallbladder; Car con; Car ips; Muscle; Spleen; Jenunum; Blood
ENSBTAG00000021444	Q8WVJ9	ENSG00000233608	ortholog_one2one	MI:0915	ENSBTAG00000002586	Q99081	Hypothetical II	Lymph node; Cerebral cortex; Heart;Gallbladder; Car con; Car ips; Muscle; Spleen; Jenunum; Blood
ENSBTAG00000021444	Q8WVJ9	ENSG00000233608	ortholog_one2one	MI:0915	ENSBTAG00000016462	P15884	Hypothetical II	Lymph node; Cerebral cortex; Heart;Gallbladder; Car con; Car ips; Muscle; Spleen; Jenunum; Blood
ENSBTAG00000021444	Q8WVJ9	ENSG00000233608	ortholog_one2one	MI:0915	ENSBTAG00000001069	P04637	Hypothetical II	Lymph node; Cerebral cortex; Heart;Gallbladder; Car con; Car ips; Muscle; Spleen; Jenunum; Blood
ENSBTAG00000021444	Q8WVJ9	ENSG00000233608	ortholog_one2one	MI:0915	ENSBTAG00000009199	Q9BZE0	Hypothetical II	Lymph node; Cerebral cortex; Heart;Gallbladder; Car con; Car ips; Muscle; Spleen; Jenunum; Blood
ENSBTAG00000004710	P35680	ENSG00000275410	ortholog_one2one	MI:0915	ENSBTAG00000021185	O43186	High	Lymph node; Cerebral cortex; Heart;Gallbladder; Car con; Car ips; Spleen
ENSBTAG00000006972	Q15645	ENSG00000071539	ortholog_one2one	MI:0915	ENSBTAG00000009186	P55771	Hypothetical III	Lymph node; Cerebral cortex; Heart;Gallbladder; Car con; Muscle; Spleen; Jenunum; Blood
ENSBTAG00000006972	Q15645	ENSG00000071539	ortholog_one2one	MI:0915	ENSBTAG00000016414	P11473	Hypothetical III	Lymph node; Cerebral cortex; Heart;Gallbladder; Car con; Muscle; Spleen; Jenunum; Blood
ENSBTAG00000005915	Q5VUG0	ENSG00000198879	ortholog_one2one	MI:0915	ENSBTAG00000033174	Q01664	Hypothetical II	Lymph node; Cerebral cortex; Kidney; Gallbladder; Car con; Car ips; Ampulla; Muscle; Spleen; Jenunum
ENSBTAG00000016254	Q9UQL6	ENSG00000108840	ortholog_one2one	MI:0915	ENSBTAG00000020935	Q61221	High	Lymph node; Cerebral cortex; Kidney; Heart; Car con; Car ips; Ampulla; Spleen; Jenunum
ENSBTAG00000016254	Q9UQL6	ENSG00000108840	ortholog_one2one	MI:0915	ENSBTAG00000017994	P61244	High	Lymph node; Cerebral cortex; Kidney; Heart; Car con; Car ips; Ampulla; Spleen; Jenunum
ENSBTAG00000016254	Q9UQL6	ENSG00000108840	ortholog_one2one	MI:0915	ENSBTAG00000020935	Q16665	High	Lymph node; Cerebral cortex; Kidney; Heart; Car con; Car ips; Ampulla; Spleen; Jenunum
ENSBTAG00000016254	Q9UQL6	ENSG00000108840	ortholog_one2one	MI:0915	ENSBTAG00000017243	P23771	High	Lymph node; Cerebral cortex; Kidney; Heart; Car con; Car ips; Ampulla; Spleen; Jenunum
ENSBTAG00000016254	Q9UQL6	ENSG00000108840	ortholog_one2one	MI:0915	ENSBTAG00000030836	Q9ULJ3	High	Lymph node; Cerebral cortex; Kidney; Heart; Car con; Car ips; Ampulla; Spleen; Jenunum
ENSBTAG00000016254	Q9UQL6	ENSG00000108840	ortholog_one2one	MI:0915	ENSBTAG00000019800	Q13761	High	Lymph node; Cerebral cortex; Kidney; Heart; Car con; Car ips; Ampulla; Spleen; Jenunum
ENSBTAG00000020689	Q8WUF5	ENSG00000104881	ortholog_one2one	MI:0915	ENSBTAG00000001069	P04637	Hypothetical III	Lymph node; Cerebral cortex; Kidney; Heart; Car con; Muscle; Jenunum
ENSBTAG00000020689	Q8WUF5	ENSG00000104881	ortholog_one2one	MI:0407	ENSBTAG00000015460	Q9H3D4	Hypothetical III	Lymph node; Cerebral cortex; Kidney; Heart; Car con; Muscle; Jenunum
ENSBTAG00000020689	Q8WUF5	ENSG00000104881	ortholog_one2one	MI:0407	ENSBTAG00000001069	P04637	Hypothetical III	Lymph node; Cerebral cortex; Kidney; Heart; Car con; Muscle; Jenunum
ENSBTAG00000010007	O15264	ENSG00000156711	ortholog_one2one	MI:0915	ENSBTAG00000006919	Q13485	Hypothetical III	Lymph node; Cerebral cortex; Kidney; Heart; Liver; Gallbladder; Car con; Ampulla; Spleen; Jenunum; Blood
ENSBTAG00000040108	Q3KNS6	ENSG00000185869	ortholog_one2one	MI:0915	ENSBTAG00000021523	P40763	Hypothetical III	Lymph node; Cerebral cortex; Kidney; Heart; Liver; Gallbladder; Car con; Car ips; Ampulla; Muscle; Jenunum
ENSBTAG00000006017	Q00653	ENSG00000077150	ortholog_one2one	MI:0915	ENSBTAG00000020270	P19838	High	Lymph node; Cerebral cortex; Kidney; Heart; Liver; Gallbladder; Car con; Car ips; Ampulla; Muscle; Spleen; Jenunum
ENSBTAG00000006017	Q00653	ENSG00000077150	ortholog_one2one	MI:0915	ENSBTAG00000038428	Q01201	High	Lymph node; Cerebral cortex; Kidney; Heart; Liver; Gallbladder; Car con; Car ips; Ampulla; Muscle; Spleen; Jenunum
ENSBTAG00000006017	Q00653	ENSG00000077150	ortholog_one2one	MI:0915	ENSBTAG00000015386	Q04864	High	Lymph node; Cerebral cortex; Kidney; Heart; Liver; Gallbladder; Car con; Car ips; Ampulla; Muscle; Spleen; Jenunum
ENSBTAG00000002920	Q8WYB5	ENSG00000156650	ortholog_one2one	MI:0915	ENSBTAG00000016502	Q8NDX6	Hypothetical I	Lymph node; Cerebral cortex; Kidney; Heart; Liver; Gallbladder; Car con; Car ips; Ampulla; Muscle; Spleen; Jenunum
ENSBTAG00000006017	Q9WTK5	ENSMUSG00000025225	ortholog_one2one	MI:0915	ENSBTAG00000038428	Q04863	High	Lymph node; Cerebral cortex; Kidney; Heart; Liver; Gallbladder; Car con; Car ips; Ampulla; Muscle; Spleen; Jenunum
ENSBTAG00000007476	Q9Y297	ENSG00000166167	ortholog_one2one	MI:0407	ENSBTAG00000019359	Q13127	Hypothetical I	Lymph node; Cerebral cortex; Kidney; Heart; Liver; Gallbladder; Car con; Car ips; Ampulla; Muscle; Spleen; Jenunum
ENSBTAG00000007476	Q9Y297	ENSG00000166167	ortholog_one2one	MI:0915	ENSBTAG00000011789	Q13127	Hypothetical I	Lymph node; Cerebral cortex; Kidney; Heart; Liver; Gallbladder; Car con; Car ips; Ampulla; Muscle; Spleen; Jenunum
ENSBTAG00000007476	Q9Y297	ENSG00000166167	ortholog_one2one	MI:0915	ENSBTAG00000011682	P10070	Hypothetical I	Lymph node; Cerebral cortex; Kidney; Heart; Liver; Gallbladder; Car con; Car ips; Ampulla; Muscle; Spleen; Jenunum
ENSBTAG00000007476	Q9Y297	ENSG00000166167	ortholog_one2one	MI:0915	ENSBTAG00000001146	P31629	Hypothetical I	Lymph node; Cerebral cortex; Kidney; Heart; Liver; Gallbladder; Car con; Car ips; Ampulla; Muscle; Spleen; Jenunum
ENSBTAG00000007476	Q9Y297	ENSG00000166167	ortholog_one2one	MI:0407	ENSBTAG00000011789	Q13127	Hypothetical I	Lymph node; Cerebral cortex; Kidney; Heart; Liver; Gallbladder; Car con; Car ips; Ampulla; Muscle; Spleen; Jenunum
ENSBTAG00000007476	Q9Y297	ENSG00000166167	ortholog_one2one	MI:0915	ENSBTAG00000001069	P04637	Hypothetical I	Lymph node; Cerebral cortex; Kidney; Heart; Liver; Gallbladder; Car con; Car ips; Ampulla; Muscle; Spleen; Jenunum
ENSBTAG00000007476	Q9Y297	ENSG00000166167	ortholog_one2one	MI:0915	ENSBTAG00000001562	Q16621	Hypothetical I	Lymph node; Cerebral cortex; Kidney; Heart; Liver; Gallbladder; Car con; Car ips; Ampulla; Muscle; Spleen; Jenunum
ENSBTAG00000007476	Q9Y297	ENSG00000166167	ortholog_one2one	MI:0915	ENSBTAG00000014554	O95863	Hypothetical I	Lymph node; Cerebral cortex; Kidney; Heart; Liver; Gallbladder; Car con; Car ips; Ampulla; Muscle; Spleen; Jenunum
ENSBTAG00000007476	Q9Y297	ENSG00000166167	ortholog_one2one	MI:0915	ENSBTAG00000020355	Q60793	Hypothetical I	Lymph node; Cerebral cortex; Kidney; Heart; Liver; Gallbladder; Car con; Car ips; Ampulla; Muscle; Spleen; Jenunum
ENSBTAG00000007476	Q9Y297	ENSG00000166167	ortholog_one2one	MI:0915	ENSBTAG00000019359	Q13127	Hypothetical I	Lymph node; Cerebral cortex; Kidney; Heart; Liver; Gallbladder; Car con; Car ips; Ampulla; Muscle; Spleen; Jenunum
ENSBTAG00000007476	Q9Y297	ENSG00000166167	ortholog_one2one	MI:0915	ENSBTAG00000001252	P15822	Hypothetical I	Lymph node; Cerebral cortex; Kidney; Heart; Liver; Gallbladder; Car con; Car ips; Ampulla; Muscle; Spleen; Jenunum
ENSBTAG00000007476	Q9Y297	ENSG00000166167	ortholog_one2one	MI:0915	ENSBTAG00000017462	P18848	Hypothetical I	Lymph node; Cerebral cortex; Kidney; Heart; Liver; Gallbladder; Car con; Car ips; Ampulla; Muscle; Spleen; Jenunum
ENSBTAG00000046467	O75365	ENSG00000184489	ortholog_one2one	MI:0915	ENSBTAG00000007867	P42224	High	Lymph node; Cerebral cortex; Kidney; Heart; Liver; Gallbladder; Car con; Car ips; Ampulla; Muscle; Spleen; Jenunum; Blood
ENSBTAG00000027980	Q16594	ENSG00000273841	ortholog_one2one	MI:0915	ENSBTAG00000006199	Q14919	High	Lymph node; Cerebral cortex; Kidney; Heart; Liver; Gallbladder; Car con; Car ips; Ampulla; Muscle; Spleen; Jenunum; Blood
ENSBTAG00000007498	Q8N5A5	ENSG00000197114	ortholog_one2one	MI:0915	ENSBTAG00000018199	Q96BR9	High	Lymph node; Cerebral cortex; Kidney; Heart; Liver; Gallbladder; Car con; Car ips; Ampulla; Muscle; Spleen; Jenunum; Blood
ENSBTAG00000007498	Q8N5A5	ENSG00000197114	ortholog_one2one	MI:0915	ENSBTAG00000011003	Q9UKT9	High	Lymph node; Cerebral cortex; Kidney; Heart; Liver; Gallbladder; Car con; Car ips; Ampulla; Muscle; Spleen; Jenunum; Blood
ENSBTAG00000014884	Q9H422	ENSG00000110422	ortholog_one2one	MI:0915	ENSBTAG00000005474	P16220	Hypothetical I	Lymph node; Cerebral cortex; Kidney; Heart; Liver; Gallbladder; Car con; Car ips; Ampulla; Spleen
ENSBTAG00000014884	Q9H422	ENSG00000110422	ortholog_one2one	MI:0915	ENSBTAG00000018007	P24468	Hypothetical I	Lymph node; Cerebral cortex; Kidney; Heart; Liver; Gallbladder; Car con; Car ips; Ampulla; Spleen
ENSBTAG00000014884	Q9H422	ENSG00000110422	ortholog_one2one	MI:0915	ENSBTAG00000008688	Q9NQ87	Hypothetical I	Lymph node; Cerebral cortex; Kidney; Heart; Liver; Gallbladder; Car con; Car ips; Ampulla; Spleen
ENSBTAG00000014884	Q9H422	ENSG00000110422	ortholog_one2one	MI:0915	ENSBTAG00000001069	P04637	Hypothetical I	Lymph node; Cerebral cortex; Kidney; Heart; Liver; Gallbladder; Car con; Car ips; Ampulla; Spleen
ENSBTAG00000017776	O14647	ENSG00000173575	ortholog_one2one	MI:0915	ENSBTAG00000007629	Q9NVV9	Hypothetical II	Lymph node; Cerebral cortex; Kidney; Heart; Liver; Gallbladder; Car con; Car ips; Spleen; Jenunum; Blood
ENSBTAG00000026819	Q8C2B3	ENSMUSG00000022475	ortholog_one2one	MI:0915	ENSBTAG00000013991	Q64104	High	Lymph node; Cerebral cortex; Kidney; Heart; Liver;Car con
ENSBTAG00000026819	Q8C2B3	ENSMUSG00000022475	ortholog_one2one	MI:0915	ENSBTAG00000010649	Q60929	High	Lymph node; Cerebral cortex; Kidney; Heart; Liver;Car con
ENSBTAG00000026819	Q8WUI4	ENSG00000061273	ortholog_one2one	MI:0915	ENSBTAG00000020701	Q8CFN5	High	Lymph node; Cerebral cortex; Kidney; Heart; Liver;Car con
ENSBTAG00000026819	Q8WUI4	ENSG00000061273	ortholog_one2one	MI:0915	ENSBTAG00000030836	Q9ULJ3	High	Lymph node; Cerebral cortex; Kidney; Heart; Liver;Car con
ENSBTAG00000026819	Q8WUI4	ENSG00000061273	ortholog_one2one	MI:0915	ENSBTAG00000013279	Q9BZS1	High	Lymph node; Cerebral cortex; Kidney; Heart; Liver;Car con
ENSBTAG00000018048	Q96RN5	ENSG00000099917	ortholog_one2one	MI:0915	ENSBTAG00000002835	Q15797	Hypothetical II	Lymph node; Cerebral cortex; Kidney; Heart; Liver;Car con; Car ips; Ampulla; Muscle; Spleen; Jenunum; Blood
ENSBTAG00000018048	Q96RN5	ENSG00000099917	ortholog_one2one	MI:0915	ENSBTAG00000014265	Q12772	Hypothetical II	Lymph node; Cerebral cortex; Kidney; Heart; Liver;Car con; Car ips; Ampulla; Muscle; Spleen; Jenunum; Blood
ENSBTAG00000018048	Q96RN5	ENSG00000099917	ortholog_one2one	MI:0915	ENSBTAG00000006919	Q13485	Hypothetical II	Lymph node; Cerebral cortex; Kidney; Heart; Liver;Car con; Car ips; Ampulla; Muscle; Spleen; Jenunum; Blood
ENSBTAG00000018048	Q96RN5	ENSG00000099917	ortholog_one2one	MI:0915	ENSBTAG00000039916	Q15796	Hypothetical II	Lymph node; Cerebral cortex; Kidney; Heart; Liver;Car con; Car ips; Ampulla; Muscle; Spleen; Jenunum; Blood
ENSBTAG00000018048	Q96RN5	ENSG00000099917	ortholog_one2one	MI:0915	ENSBTAG00000012599	P84022	Hypothetical II	Lymph node; Cerebral cortex; Kidney; Heart; Liver;Car con; Car ips; Ampulla; Muscle; Spleen; Jenunum; Blood
ENSBTAG00000003545	Q9H5J8	ENSG00000166012	ortholog_one2one	MI:0915	ENSBTAG00000009426	Q15910	Hypothetical III	Lymph node; Cerebral cortex; Kidney; Heart; Liver;Car con; Car ips; Ampulla; Muscle; Spleen; Jenunum; Blood
ENSBTAG00000003545	Q9H5J8	ENSG00000166012	ortholog_one2one	MI:0915	ENSBTAG00000015067	Q02577	Hypothetical III	Lymph node; Cerebral cortex; Kidney; Heart; Liver;Car con; Car ips; Ampulla; Muscle; Spleen; Jenunum; Blood
ENSBTAG00000017505	Q6NZQ4	ENSMUSG00000002221	ortholog_one2one	MI:0915	ENSBTAG00000004561	P63015	Hypothetical II	Lymph node; Cerebral cortex; Kidney; Heart;Gallbladder; Car con; Car ips; Ampulla; Muscle; Spleen; Blood
ENSBTAG00000017505	Q6ZW49	ENSG00000157212	ortholog_one2one	MI:0915	ENSBTAG00000018199	Q96BR9	Hypothetical II	Lymph node; Cerebral cortex; Kidney; Heart;Gallbladder; Car con; Car ips; Ampulla; Muscle; Spleen; Blood
ENSBTAG00000017505	Q6ZW49	ENSG00000157212	ortholog_one2one	MI:0915	ENSBTAG00000039916	Q15796	Hypothetical II	Lymph node; Cerebral cortex; Kidney; Heart;Gallbladder; Car con; Car ips; Ampulla; Muscle; Spleen; Blood
ENSBTAG00000011541	P28749	ENSG00000080839	ortholog_one2one	MI:0915	ENSBTAG00000011234	O43524	Hypothetical III	Lymph node; Cerebral cortex; Kidney; Heart;Gallbladder; Car con; Car ips; Ampulla; Muscle; Spleen; Jenunum
ENSBTAG00000011541	P28749	ENSG00000080839	ortholog_one2one	MI:0915	ENSBTAG00000012063	Q16254	Hypothetical III	Lymph node; Cerebral cortex; Kidney; Heart;Gallbladder; Car con; Car ips; Ampulla; Muscle; Spleen; Jenunum
ENSBTAG00000011541	P28749	ENSG00000080839	ortholog_one2one	MI:0915	ENSBTAG00000000507	P22736	Hypothetical III	Lymph node; Cerebral cortex; Kidney; Heart;Gallbladder; Car con; Car ips; Ampulla; Muscle; Spleen; Jenunum
ENSBTAG00000011541	P28749	ENSG00000080839	ortholog_one2one	MI:0915	ENSBTAG00000014236	Q9Y5X4	Hypothetical III	Lymph node; Cerebral cortex; Kidney; Heart;Gallbladder; Car con; Car ips; Ampulla; Muscle; Spleen; Jenunum
ENSBTAG00000011541	P28749	ENSG00000080839	ortholog_one2one	MI:0915	ENSBTAG00000006633	Q14653	Hypothetical III	Lymph node; Cerebral cortex; Kidney; Heart;Gallbladder; Car con; Car ips; Ampulla; Muscle; Spleen; Jenunum
ENSBTAG00000011541	P28749	ENSG00000080839	ortholog_one2one	MI:0915	ENSBTAG00000009950	P24610	Hypothetical III	Lymph node; Cerebral cortex; Kidney; Heart;Gallbladder; Car con; Car ips; Ampulla; Muscle; Spleen; Jenunum
ENSBTAG00000011541	P28749	ENSG00000080839	ortholog_one2one	MI:0915	ENSBTAG00000003971	Q01094	Hypothetical III	Lymph node; Cerebral cortex; Kidney; Heart;Gallbladder; Car con; Car ips; Ampulla; Muscle; Spleen; Jenunum
ENSBTAG00000011541	P28749	ENSG00000080839	ortholog_one2one	MI:0915	ENSBTAG00000014632	Q61412	Hypothetical III	Lymph node; Cerebral cortex; Kidney; Heart;Gallbladder; Car con; Car ips; Ampulla; Muscle; Spleen; Jenunum
ENSBTAG00000020422	Q09XV5	ENSMUSG00000053754	ortholog_one2one	MI:0407	ENSBTAG00000013757	Q61164	High	Lymph node; Cerebral cortex; Kidney; Heart;Gallbladder; Car con; Car ips; Ampulla; Muscle; Spleen; Jenunum
ENSBTAG00000020422	Q09XV5	ENSMUSG00000053754	ortholog_one2one	MI:0915	ENSBTAG00000013757	Q61164	High	Lymph node; Cerebral cortex; Kidney; Heart;Gallbladder; Car con; Car ips; Ampulla; Muscle; Spleen; Jenunum
ENSBTAG00000024772	Q15654	ENSG00000087077	ortholog_one2one	MI:0915	ENSBTAG00000012149	P31273	Hypothetical III	Lymph node; Cerebral cortex; Kidney; Heart;Gallbladder; Car con; Car ips; Ampulla; Muscle; Spleen; Jenunum
ENSBTAG00000024772	Q15654	ENSG00000087077	ortholog_one2one	MI:0915	ENSBTAG00000013263	P49639	Hypothetical III	Lymph node; Cerebral cortex; Kidney; Heart;Gallbladder; Car con; Car ips; Ampulla; Muscle; Spleen; Jenunum
ENSBTAG00000024772	Q15654	ENSG00000087077	ortholog_one2one	MI:0915	ENSBTAG00000012772	Q5VTD9	Hypothetical III	Lymph node; Cerebral cortex; Kidney; Heart;Gallbladder; Car con; Car ips; Ampulla; Muscle; Spleen; Jenunum
ENSBTAG00000024772	Q15654	ENSG00000087077	ortholog_one2one	MI:0915	ENSBTAG00000006760	P32242	Hypothetical III	Lymph node; Cerebral cortex; Kidney; Heart;Gallbladder; Car con; Car ips; Ampulla; Muscle; Spleen; Jenunum
ENSBTAG00000024772	Q15654	ENSG00000087077	ortholog_one2one	MI:0915	ENSBTAG00000002065	Q92754	Hypothetical III	Lymph node; Cerebral cortex; Kidney; Heart;Gallbladder; Car con; Car ips; Ampulla; Muscle; Spleen; Jenunum
ENSBTAG00000024772	Q15654	ENSG00000087077	ortholog_one2one	MI:0915	ENSBTAG00000000819	P48380	Hypothetical III	Lymph node; Cerebral cortex; Kidney; Heart;Gallbladder; Car con; Car ips; Ampulla; Muscle; Spleen; Jenunum
ENSBTAG00000024772	Q15654	ENSG00000087077	ortholog_one2one	MI:0915	ENSBTAG00000018024	Q6NSM0	Hypothetical III	Lymph node; Cerebral cortex; Kidney; Heart;Gallbladder; Car con; Car ips; Ampulla; Muscle; Spleen; Jenunum
ENSBTAG00000024772	Q15654	ENSG00000087077	ortholog_one2one	MI:0915	ENSBTAG00000025009	P17482	Hypothetical III	Lymph node; Cerebral cortex; Kidney; Heart;Gallbladder; Car con; Car ips; Ampulla; Muscle; Spleen; Jenunum
ENSBTAG00000024772	Q15654	ENSG00000087077	ortholog_one2one	MI:0915	ENSBTAG00000014751	Q15915	Hypothetical III	Lymph node; Cerebral cortex; Kidney; Heart;Gallbladder; Car con; Car ips; Ampulla; Muscle; Spleen; Jenunum
ENSBTAG00000024772	Q15654	ENSG00000087077	ortholog_one2one	MI:0915	ENSBTAG00000017800	Q9NQL9	Hypothetical III	Lymph node; Cerebral cortex; Kidney; Heart;Gallbladder; Car con; Car ips; Ampulla; Muscle; Spleen; Jenunum
ENSBTAG00000024772	Q15654	ENSG00000087077	ortholog_one2one	MI:0915	ENSBTAG00000018272	Q80TZ9	Hypothetical III	Lymph node; Cerebral cortex; Kidney; Heart;Gallbladder; Car con; Car ips; Ampulla; Muscle; Spleen; Jenunum
ENSBTAG00000024772	Q15654	ENSG00000087077	ortholog_one2one	MI:0915	ENSBTAG00000014554	O95863	Hypothetical III	Lymph node; Cerebral cortex; Kidney; Heart;Gallbladder; Car con; Car ips; Ampulla; Muscle; Spleen; Jenunum
ENSBTAG00000020422	Q9HCK8	ENSG00000100888	ortholog_one2one	MI:0915	ENSBTAG00000020117	O95365	High	Lymph node; Cerebral cortex; Kidney; Heart;Gallbladder; Car con; Car ips; Ampulla; Muscle; Spleen; Jenunum
ENSBTAG00000020422	Q9HCK8	ENSG00000100888	ortholog_one2one	MI:0915	ENSBTAG00000005474	P16220	High	Lymph node; Cerebral cortex; Kidney; Heart;Gallbladder; Car con; Car ips; Ampulla; Muscle; Spleen; Jenunum
ENSBTAG00000020422	Q9HCK8	ENSG00000100888	ortholog_one2one	MI:0915	ENSBTAG00000013757	P49711	High	Lymph node; Cerebral cortex; Kidney; Heart;Gallbladder; Car con; Car ips; Ampulla; Muscle; Spleen; Jenunum
ENSBTAG00000020422	Q9HCK8	ENSG00000100888	ortholog_one2one	MI:0915	ENSBTAG00000001333	P37231	High	Lymph node; Cerebral cortex; Kidney; Heart;Gallbladder; Car con; Car ips; Ampulla; Muscle; Spleen; Jenunum
ENSBTAG00000047031	P61964	ENSG00000196363	ortholog_one2one	MI:0915	ENSBTAG00000013029	Q9WTL8	Hypothetical II	Lymph node; Cerebral cortex; Kidney; Heart;Gallbladder; Car con; Car ips; Ampulla; Muscle; Spleen; Jenunum; Blood
ENSBTAG00000047031	P61964	ENSG00000196363	ortholog_one2one	MI:0915	ENSBTAG00000009874	Q2QGD7	Hypothetical II	Lymph node; Cerebral cortex; Kidney; Heart;Gallbladder; Car con; Car ips; Ampulla; Muscle; Spleen; Jenunum; Blood
ENSBTAG00000047031	P61964	ENSG00000196363	ortholog_one2one	MI:0915	ENSBTAG00000012946	Q03933	Hypothetical II	Lymph node; Cerebral cortex; Kidney; Heart;Gallbladder; Car con; Car ips; Ampulla; Muscle; Spleen; Jenunum; Blood
ENSBTAG00000047031	P61964	ENSG00000196363	ortholog_one2one	MI:0915	ENSBTAG00000016735	P10074	Hypothetical II	Lymph node; Cerebral cortex; Kidney; Heart;Gallbladder; Car con; Car ips; Ampulla; Muscle; Spleen; Jenunum; Blood
ENSBTAG00000047031	P61964	ENSG00000196363	ortholog_one2one	MI:0915	ENSBTAG00000014236	Q9Y5X4	Hypothetical II	Lymph node; Cerebral cortex; Kidney; Heart;Gallbladder; Car con; Car ips; Ampulla; Muscle; Spleen; Jenunum; Blood
ENSBTAG00000047031	P61964	ENSG00000196363	ortholog_one2one	MI:0915	ENSBTAG00000008409	P01106	Hypothetical II	Lymph node; Cerebral cortex; Kidney; Heart;Gallbladder; Car con; Car ips; Ampulla; Muscle; Spleen; Jenunum; Blood
ENSBTAG00000047031	P61964	ENSG00000196363	ortholog_one2one	MI:0915	ENSBTAG00000003238	P50222	Hypothetical II	Lymph node; Cerebral cortex; Kidney; Heart;Gallbladder; Car con; Car ips; Ampulla; Muscle; Spleen; Jenunum; Blood
ENSBTAG00000000039	Q9NRC8	ENSG00000187531	ortholog_one2one	MI:0915	ENSBTAG00000004953	P28324	Hypothetical III	Lymph node; Cerebral cortex; Kidney; Heart;Gallbladder; Car con; Car ips; Ampulla; Muscle; Spleen; Jenunum; Blood
ENSBTAG00000004956	O96017	ENSG00000183765	ortholog_one2one	MI:0915	ENSBTAG00000000060	Q9GZV8	Hypothetical I	Lymph node; Cerebral cortex; Kidney; Heart;Gallbladder; Car con; Car ips; Muscle; Spleen
ENSBTAG00000004956	O96017	ENSG00000183765	ortholog_one2one	MI:0915	ENSBTAG00000000507	P22736	Hypothetical I	Lymph node; Cerebral cortex; Kidney; Heart;Gallbladder; Car con; Car ips; Muscle; Spleen
ENSBTAG00000004956	O96017	ENSG00000183765	ortholog_one2one	MI:0915	ENSBTAG00000009238	P09630	Hypothetical I	Lymph node; Cerebral cortex; Kidney; Heart;Gallbladder; Car con; Car ips; Muscle; Spleen
ENSBTAG00000037526	P15090	ENSG00000170323	ortholog_one2one	MI:0915	ENSBTAG00000002065	Q92754	Hypothetical III	Lymph node; Cerebral cortex; Kidney; Liver; Gallbladder; Car con; Car ips; Muscle; Jenunum
ENSBTAG00000044044	O08785	ENSMUSG00000029238	ortholog_one2one	MI:0915	ENSBTAG00000013029	Q9WTL8	High	Lymph node; Cerebral cortex; Liver; Gallbladder; Car con; Car ips; Ampulla; Spleen
ENSBTAG00000044044	O08785	ENSMUSG00000029238	ortholog_one2one	MI:0915	ENSBTAG00000017405	P51449	High	Lymph node; Cerebral cortex; Liver; Gallbladder; Car con; Car ips; Ampulla; Spleen
ENSBTAG00000044044	O08785	ENSMUSG00000029238	ortholog_one2one	MI:0915	ENSBTAG00000006754	Q10586	High	Lymph node; Cerebral cortex; Liver; Gallbladder; Car con; Car ips; Ampulla; Spleen
ENSBTAG00000044044	O08785	ENSMUSG00000029238	ortholog_one2one	MI:0915	ENSBTAG00000009863	O14503	High	Lymph node; Cerebral cortex; Liver; Gallbladder; Car con; Car ips; Ampulla; Spleen
ENSBTAG00000044044	O08785	ENSMUSG00000029238	ortholog_one2one	MI:0915	ENSBTAG00000011804	Q2VPD4	High	Lymph node; Cerebral cortex; Liver; Gallbladder; Car con; Car ips; Ampulla; Spleen
ENSBTAG00000044044	O08785	ENSMUSG00000029238	ortholog_one2one	MI:0915	ENSBTAG00000021037	P27540	High	Lymph node; Cerebral cortex; Liver; Gallbladder; Car con; Car ips; Ampulla; Spleen
ENSBTAG00000044044	O08785	ENSMUSG00000029238	ortholog_one2one	MI:0915	ENSBTAG00000021699	Q92753	High	Lymph node; Cerebral cortex; Liver; Gallbladder; Car con; Car ips; Ampulla; Spleen
ENSBTAG00000044044	O08785	ENSMUSG00000029238	ortholog_one2one	MI:0915	ENSBTAG00000018024	Q14995	High	Lymph node; Cerebral cortex; Liver; Gallbladder; Car con; Car ips; Ampulla; Spleen
ENSBTAG00000044044	O08785	ENSMUSG00000029238	ortholog_one2one	MI:0915	ENSBTAG00000019697	Q99743	High	Lymph node; Cerebral cortex; Liver; Gallbladder; Car con; Car ips; Ampulla; Spleen
ENSBTAG00000044044	O15516	ENSG00000134852	ortholog_one2one	MI:0915	ENSBTAG00000013029	Q9WTL8	High	Lymph node; Cerebral cortex; Liver; Gallbladder; Car con; Car ips; Ampulla; Spleen
ENSBTAG00000044044	O15516	ENSG00000134852	ortholog_one2one	MI:0915	ENSBTAG00000011804	Q8WYA1	High	Lymph node; Cerebral cortex; Liver; Gallbladder; Car con; Car ips; Ampulla; Spleen
ENSBTAG00000044044	O15516	ENSG00000134852	ortholog_one2one	MI:0915	ENSBTAG00000017994	P61244	High	Lymph node; Cerebral cortex; Liver; Gallbladder; Car con; Car ips; Ampulla; Spleen
ENSBTAG00000044044	O15516	ENSG00000134852	ortholog_one2one	MI:0915	ENSBTAG00000011804	Q2VPD4	High	Lymph node; Cerebral cortex; Liver; Gallbladder; Car con; Car ips; Ampulla; Spleen
ENSBTAG00000044044	O15516	ENSG00000134852	ortholog_one2one	MI:0915	ENSBTAG00000013029	O00327	High	Lymph node; Cerebral cortex; Liver; Gallbladder; Car con; Car ips; Ampulla; Spleen
ENSBTAG00000014900	O75175	ENSG00000088038	ortholog_one2one	MI:0915	ENSBTAG00000030425	Q02535	Hypothetical III	Lymph node; Cerebral cortex; Pons; Heart; Car con; Car ips; Ampulla; Muscle; Spleen; Jenunum; Blood
ENSBTAG00000013289	Q9UPP1	ENSG00000172943	ortholog_one2one	MI:0915	ENSBTAG00000003602	Q06330	High	Lymph node; Cerebral cortex; Pons; Heart; Car con; Spleen
ENSBTAG00000013289	Q9UPP1	ENSG00000172943	ortholog_one2one	MI:0915	ENSBTAG00000003971	Q01094	High	Lymph node; Cerebral cortex; Pons; Heart; Car con; Spleen
ENSBTAG00000013336	O00167	ENSG00000064655	ortholog_one2one	MI:0915	ENSBTAG00000002065	Q92754	Hypothetical III	Lymph node; Cerebral cortex; Pons; Heart; Liver; Ampulla
ENSBTAG00000013336	O00167	ENSG00000064655	ortholog_one2one	MI:0915	ENSBTAG00000012139	Q15475	Hypothetical III	Lymph node; Cerebral cortex; Pons; Heart; Liver; Ampulla
ENSBTAG00000013336	O00167	ENSG00000064655	ortholog_one2one	MI:0407	ENSBTAG00000012139	Q15475	Hypothetical III	Lymph node; Cerebral cortex; Pons; Heart; Liver; Ampulla
ENSBTAG00000018996	O60260	ENSG00000185345	ortholog_one2one	MI:0915	ENSBTAG00000031106	Q6NUN9	Hypothetical II	Lymph node; Cerebral cortex; Pons; Heart; Liver; Car ips; Ampulla
ENSBTAG00000018996	Q9WVS6	ENSMUSG00000023826	ortholog_one2one	MI:0915	ENSBTAG00000031106	Q3U133	Hypothetical II	Lymph node; Cerebral cortex; Pons; Heart; Liver; Car ips; Ampulla
ENSBTAG00000045925	Q99966	ENSG00000125931	ortholog_one2one	MI:0915	ENSBTAG00000002295	P15336	High	Lymph node; Cerebral cortex; Pons; Heart; Liver; Gallbladder; Car con; Ampulla
ENSBTAG00000045925	Q99966	ENSG00000125931	ortholog_one2one	MI:0915	ENSBTAG00000004037	P05412	High	Lymph node; Cerebral cortex; Pons; Heart; Liver; Gallbladder; Car con; Ampulla
ENSBTAG00000045925	Q99966	ENSG00000125931	ortholog_one2one	MI:0915	ENSBTAG00000007159	P03372	High	Lymph node; Cerebral cortex; Pons; Heart; Liver; Gallbladder; Car con; Ampulla
ENSBTAG00000020825	Q5VVH5	ENSG00000146243	ortholog_one2one	MI:0915	ENSBTAG00000019312	Q12800	Hypothetical III	Lymph node; Cerebral cortex; Pons; Heart; Liver; Gallbladder; Car con; Ampulla; Muscle; Spleen
ENSBTAG00000003397	P56545	ENSG00000175029	ortholog_one2one	MI:0915	ENSBTAG00000025130	Q14526	High	Lymph node; Cerebral cortex; Pons; Heart; Liver; Gallbladder; Car con; Ampulla; Muscle; Spleen; Jenunum
ENSBTAG00000003397	P56545	ENSG00000175029	ortholog_one2one	MI:0915	ENSBTAG00000008132	Q9UN79	High	Lymph node; Cerebral cortex; Pons; Heart; Liver; Gallbladder; Car con; Ampulla; Muscle; Spleen; Jenunum
ENSBTAG00000003397	P56545	ENSG00000175029	ortholog_one2one	MI:0915	ENSBTAG00000010978	Q92786	High	Lymph node; Cerebral cortex; Pons; Heart; Liver; Gallbladder; Car con; Ampulla; Muscle; Spleen; Jenunum
ENSBTAG00000003397	P56545	ENSG00000175029	ortholog_one2one	MI:0915	ENSBTAG00000007718	Q15583	High	Lymph node; Cerebral cortex; Pons; Heart; Liver; Gallbladder; Car con; Ampulla; Muscle; Spleen; Jenunum
ENSBTAG00000003397	P56545	ENSG00000175029	ortholog_one2one	MI:0915	ENSBTAG00000011246	O15409	High	Lymph node; Cerebral cortex; Pons; Heart; Liver; Gallbladder; Car con; Ampulla; Muscle; Spleen; Jenunum
ENSBTAG00000003397	P56545	ENSG00000175029	ortholog_one2one	MI:0915	ENSBTAG00000014016	Q13422	High	Lymph node; Cerebral cortex; Pons; Heart; Liver; Gallbladder; Car con; Ampulla; Muscle; Spleen; Jenunum
ENSBTAG00000003397	P56545	ENSG00000175029	ortholog_one2one	MI:0915	ENSBTAG00000019495	Q99594	High	Lymph node; Cerebral cortex; Pons; Heart; Liver; Gallbladder; Car con; Ampulla; Muscle; Spleen; Jenunum
ENSBTAG00000003397	P56545	ENSG00000175029	ortholog_one2one	MI:0915	ENSBTAG00000015766	Q8IX07	High	Lymph node; Cerebral cortex; Pons; Heart; Liver; Gallbladder; Car con; Ampulla; Muscle; Spleen; Jenunum
ENSBTAG00000003397	P56545	ENSG00000175029	ortholog_one2one	MI:0915	ENSBTAG00000004029	Q96JN0	High	Lymph node; Cerebral cortex; Pons; Heart; Liver; Gallbladder; Car con; Ampulla; Muscle; Spleen; Jenunum
ENSBTAG00000003397	P56546	ENSMUSG00000030970	ortholog_one2one	MI:0915	ENSBTAG00000005871	Q03112	High	Lymph node; Cerebral cortex; Pons; Heart; Liver; Gallbladder; Car con; Ampulla; Muscle; Spleen; Jenunum
ENSBTAG00000003397	P56546	ENSMUSG00000030970	ortholog_one2one	MI:0915	ENSBTAG00000025130	Q14526	High	Lymph node; Cerebral cortex; Pons; Heart; Liver; Gallbladder; Car con; Ampulla; Muscle; Spleen; Jenunum
ENSBTAG00000010380	Q9ULG1	ENSG00000128908	ortholog_one2one	MI:0407	ENSBTAG00000020819	P25490	Hypothetical II	Lymph node; Cerebral cortex; Pons; Heart; Liver; Gallbladder; Car con; Ampulla; Muscle; Spleen; Jenunum
ENSBTAG00000010380	Q9ULG1	ENSG00000128908	ortholog_one2one	MI:0915	ENSBTAG00000020819	P25490	Hypothetical II	Lymph node; Cerebral cortex; Pons; Heart; Liver; Gallbladder; Car con; Ampulla; Muscle; Spleen; Jenunum
ENSBTAG00000003259	O14776	ENSG00000113649	ortholog_one2one	MI:0915	ENSBTAG00000012046	P17275	Hypothetical III	Lymph node; Cerebral cortex; Pons; Heart; Liver; Gallbladder; Car con; Car ips; Ampulla; Muscle; Spleen
ENSBTAG00000003259	O14776	ENSG00000113649	ortholog_one2one	MI:0915	ENSBTAG00000012046	P17275	Hypothetical III	Lymph node; Cerebral cortex; Pons; Heart; Liver; Gallbladder; Car con; Car ips; Ampulla; Muscle; Spleen
ENSBTAG00000020125	O43251	ENSG00000100320	ortholog_one2one	MI:0915	ENSBTAG00000009199	Q9BZE0	High	Lymph node; Cerebral cortex; Pons; Heart; Liver; Gallbladder; Car con; Car ips; Ampulla; Muscle; Spleen
ENSBTAG00000020125	O43251	ENSG00000100320	ortholog_one2one	MI:0915	ENSBTAG00000004498	Q92731	High	Lymph node; Cerebral cortex; Pons; Heart; Liver; Gallbladder; Car con; Car ips; Ampulla; Muscle; Spleen
ENSBTAG00000020125	O43251	ENSG00000100320	ortholog_one2one	MI:0915	ENSBTAG00000018272	Q9P2R6	High	Lymph node; Cerebral cortex; Pons; Heart; Liver; Gallbladder; Car con; Car ips; Ampulla; Muscle; Spleen
ENSBTAG00000020125	O43251	ENSG00000100320	ortholog_one2one	MI:0915	ENSBTAG00000007159	P03372	High	Lymph node; Cerebral cortex; Pons; Heart; Liver; Gallbladder; Car con; Car ips; Ampulla; Muscle; Spleen
ENSBTAG00000007494	P51531	ENSG00000080503	ortholog_one2one	MI:0915	ENSBTAG00000019472	P04150	High	Lymph node; Cerebral cortex; Pons; Heart; Liver; Gallbladder; Car con; Car ips; Ampulla; Muscle; Spleen
ENSBTAG00000007494	P51531	ENSG00000080503	ortholog_one2one	MI:0915	ENSBTAG00000002341	P14921	High	Lymph node; Cerebral cortex; Pons; Heart; Liver; Gallbladder; Car con; Car ips; Ampulla; Muscle; Spleen
ENSBTAG00000000256	Q04724	ENSG00000196781	ortholog_one2one	MI:0407	ENSBTAG00000019800	Q13761	High	Lymph node; Cerebral cortex; Pons; Heart; Liver; Gallbladder; Car con; Car ips; Ampulla; Muscle; Spleen
ENSBTAG00000000256	Q04724	ENSG00000196781	ortholog_one2one	MI:0915	ENSBTAG00000018272	Q9P2R6	High	Lymph node; Cerebral cortex; Pons; Heart; Liver; Gallbladder; Car con; Car ips; Ampulla; Muscle; Spleen
ENSBTAG00000000256	Q04724	ENSG00000196781	ortholog_one2one	MI:0915	ENSBTAG00000001512	Q9NPA5	High	Lymph node; Cerebral cortex; Pons; Heart; Liver; Gallbladder; Car con; Car ips; Ampulla; Muscle; Spleen
ENSBTAG00000000256	Q04724	ENSG00000196781	ortholog_one2one	MI:0407	ENSBTAG00000006844	Q9UJU2	High	Lymph node; Cerebral cortex; Pons; Heart; Liver; Gallbladder; Car con; Car ips; Ampulla; Muscle; Spleen
ENSBTAG00000000256	Q04724	ENSG00000196781	ortholog_one2one	MI:0407	ENSBTAG00000016462	P15884	High	Lymph node; Cerebral cortex; Pons; Heart; Liver; Gallbladder; Car con; Car ips; Ampulla; Muscle; Spleen
ENSBTAG00000000256	Q04724	ENSG00000196781	ortholog_one2one	MI:0915	ENSBTAG00000019800	Q13761	High	Lymph node; Cerebral cortex; Pons; Heart; Liver; Gallbladder; Car con; Car ips; Ampulla; Muscle; Spleen
ENSBTAG00000000256	Q62440	ENSMUSG00000008305	ortholog_one2one	MI:0915	ENSBTAG00000002261	P52955	High	Lymph node; Cerebral cortex; Pons; Heart; Liver; Gallbladder; Car con; Car ips; Ampulla; Muscle; Spleen
ENSBTAG00000017393	Q96JM7	ENSG00000198945	ortholog_one2one	MI:0915	ENSBTAG00000048286	O75461	Hypothetical II	Lymph node; Cerebral cortex; Pons; Heart; Liver; Gallbladder; Car con; Car ips; Ampulla; Muscle; Spleen
ENSBTAG00000017393	Q96JM7	ENSG00000198945	ortholog_one2one	MI:0915	ENSBTAG00000012063	Q16254	Hypothetical II	Lymph node; Cerebral cortex; Pons; Heart; Liver; Gallbladder; Car con; Car ips; Ampulla; Muscle; Spleen
ENSBTAG00000017393	Q96JM7	ENSG00000198945	ortholog_one2one	MI:0915	ENSBTAG00000010745	P10827	Hypothetical II	Lymph node; Cerebral cortex; Pons; Heart; Liver; Gallbladder; Car con; Car ips; Ampulla; Muscle; Spleen
ENSBTAG00000017393	Q96JM7	ENSG00000198945	ortholog_one2one	MI:0915	ENSBTAG00000003971	Q01094	Hypothetical II	Lymph node; Cerebral cortex; Pons; Heart; Liver; Gallbladder; Car con; Car ips; Ampulla; Muscle; Spleen
ENSBTAG00000017393	Q96JM7	ENSG00000198945	ortholog_one2one	MI:0915	ENSBTAG00000021045	O00716	Hypothetical II	Lymph node; Cerebral cortex; Pons; Heart; Liver; Gallbladder; Car con; Car ips; Ampulla; Muscle; Spleen
ENSBTAG00000017393	Q96JM7	ENSG00000198945	ortholog_one2one	MI:0915	ENSBTAG00000014400	Q14209	Hypothetical II	Lymph node; Cerebral cortex; Pons; Heart; Liver; Gallbladder; Car con; Car ips; Ampulla; Muscle; Spleen
ENSBTAG00000001768	Q9NUQ3	ENSG00000086712	ortholog_one2one	MI:0915	ENSBTAG00000017994	P61244	Hypothetical III	Lymph node; Cerebral cortex; Pons; Heart; Liver; Gallbladder; Car con; Car ips; Ampulla; Muscle; Spleen
ENSBTAG00000013244	Q9UBN7	ENSG00000094631	ortholog_one2one	MI:0915	ENSBTAG00000038428	Q01201	Hypothetical III	Lymph node; Cerebral cortex; Pons; Heart; Liver; Gallbladder; Car con; Car ips; Ampulla; Muscle; Spleen
ENSBTAG00000013244	Q9UBN7	ENSG00000094631	ortholog_one2one	MI:0915	ENSBTAG00000000569	Q14469	Hypothetical III	Lymph node; Cerebral cortex; Pons; Heart; Liver; Gallbladder; Car con; Car ips; Ampulla; Muscle; Spleen
ENSBTAG00000013244	Q9UBN7	ENSG00000094631	ortholog_one2one	MI:0915	ENSBTAG00000005572	O95201	Hypothetical III	Lymph node; Cerebral cortex; Pons; Heart; Liver; Gallbladder; Car con; Car ips; Ampulla; Muscle; Spleen
ENSBTAG00000012418	Q9ULK4	ENSG00000112282	ortholog_one2one	MI:0915	ENSBTAG00000015887	Q9UPW0	Hypothetical I	Lymph node; Cerebral cortex; Pons; Heart; Liver; Gallbladder; Car con; Car ips; Ampulla; Muscle; Spleen
ENSBTAG00000009477	O00625	ENSG00000087842	ortholog_one2one	MI:0915	ENSBTAG00000007589	O15198	High	Lymph node; Cerebral cortex; Pons; Heart; Liver; Gallbladder; Car con; Car ips; Ampulla; Muscle; Spleen; Blood
ENSBTAG00000001762	O14593	ENSG00000064490	ortholog_one2one	MI:0915	ENSBTAG00000021692	Q16650	Hypothetical III	Lymph node; Cerebral cortex; Pons; Heart; Liver; Gallbladder; Car con; Car ips; Ampulla; Muscle; Spleen; Blood
ENSBTAG00000020417	O43293	ENSG00000167657	ortholog_one2one	MI:0915	ENSBTAG00000017462	P18848	Hypothetical II	Lymph node; Cerebral cortex; Pons; Heart; Liver; Gallbladder; Car con; Car ips; Ampulla; Muscle; Spleen; Blood
ENSBTAG00000020417	O43293	ENSG00000167657	ortholog_one2one	MI:0915	ENSBTAG00000017462	Q06507	Hypothetical II	Lymph node; Cerebral cortex; Pons; Heart; Liver; Gallbladder; Car con; Car ips; Ampulla; Muscle; Spleen; Blood
ENSBTAG00000020417	O43293	ENSG00000167657	ortholog_one2one	MI:0915	ENSBTAG00000021523	P40763	Hypothetical II	Lymph node; Cerebral cortex; Pons; Heart; Liver; Gallbladder; Car con; Car ips; Ampulla; Muscle; Spleen; Blood
ENSBTAG00000002625	O43318	ENSG00000135341	ortholog_one2one	MI:0915	ENSBTAG00000009562	O00488	Hypothetical II	Lymph node; Cerebral cortex; Pons; Heart; Liver; Gallbladder; Car con; Car ips; Ampulla; Muscle; Spleen; Blood
ENSBTAG00000002625	O43318	ENSG00000135341	ortholog_one2one	MI:0915	ENSBTAG00000013895	Q04206	Hypothetical II	Lymph node; Cerebral cortex; Pons; Heart; Liver; Gallbladder; Car con; Car ips; Ampulla; Muscle; Spleen; Blood
ENSBTAG00000002625	O43318	ENSG00000135341	ortholog_one2one	MI:0915	ENSBTAG00000012599	P84022	Hypothetical II	Lymph node; Cerebral cortex; Pons; Heart; Liver; Gallbladder; Car con; Car ips; Ampulla; Muscle; Spleen; Blood
ENSBTAG00000002625	O43318	ENSG00000135341	ortholog_one2one	MI:0915	ENSBTAG00000021523	P42227	Hypothetical II	Lymph node; Cerebral cortex; Pons; Heart; Liver; Gallbladder; Car con; Car ips; Ampulla; Muscle; Spleen; Blood
ENSBTAG00000002625	O43318	ENSG00000135341	ortholog_one2one	MI:0915	ENSBTAG00000031106	Q6NUN9	Hypothetical II	Lymph node; Cerebral cortex; Pons; Heart; Liver; Gallbladder; Car con; Car ips; Ampulla; Muscle; Spleen; Blood
ENSBTAG00000002625	O43318	ENSG00000135341	ortholog_one2one	MI:0915	ENSBTAG00000021523	P40763	Hypothetical II	Lymph node; Cerebral cortex; Pons; Heart; Liver; Gallbladder; Car con; Car ips; Ampulla; Muscle; Spleen; Blood
ENSBTAG00000002625	O43318	ENSG00000135341	ortholog_one2one	MI:0915	ENSBTAG00000009426	Q15910	Hypothetical II	Lymph node; Cerebral cortex; Pons; Heart; Liver; Gallbladder; Car con; Car ips; Ampulla; Muscle; Spleen; Blood
ENSBTAG00000000495	O43513	ENSG00000155868	ortholog_one2one	MI:0915	ENSBTAG00000023801	Q9BZE3	Hypothetical III	Lymph node; Cerebral cortex; Pons; Heart; Liver; Gallbladder; Car con; Car ips; Ampulla; Muscle; Spleen; Blood
ENSBTAG00000020417	O54784	ENSMUSG00000034974	ortholog_one2one	MI:0915	ENSBTAG00000021523	P42227	Hypothetical II	Lymph node; Cerebral cortex; Pons; Heart; Liver; Gallbladder; Car con; Car ips; Ampulla; Muscle; Spleen; Blood
ENSBTAG00000020417	O54784	ENSMUSG00000034974	ortholog_one2one	MI:0915	ENSBTAG00000017462	Q06507	Hypothetical II	Lymph node; Cerebral cortex; Pons; Heart; Liver; Gallbladder; Car con; Car ips; Ampulla; Muscle; Spleen; Blood
ENSBTAG00000020417	O54784	ENSMUSG00000034974	ortholog_one2one	MI:0915	ENSBTAG00000017462	P18848	Hypothetical II	Lymph node; Cerebral cortex; Pons; Heart; Liver; Gallbladder; Car con; Car ips; Ampulla; Muscle; Spleen; Blood
ENSBTAG00000002495	O60885	ENSG00000141867	ortholog_one2one	MI:0915	ENSBTAG00000013895	Q04206	Hypothetical II	Lymph node; Cerebral cortex; Pons; Heart; Liver; Gallbladder; Car con; Car ips; Ampulla; Muscle; Spleen; Blood
ENSBTAG00000002495	O60885	ENSG00000141867	ortholog_one2one	MI:0407	ENSBTAG00000013895	Q04206	Hypothetical II	Lymph node; Cerebral cortex; Pons; Heart; Liver; Gallbladder; Car con; Car ips; Ampulla; Muscle; Spleen; Blood
ENSBTAG00000002953	P10599	ENSG00000136810	ortholog_one2one	MI:0915	ENSBTAG00000021523	P40763	Hypothetical II	Lymph node; Cerebral cortex; Pons; Heart; Liver; Gallbladder; Car con; Car ips; Ampulla; Muscle; Spleen; Blood
ENSBTAG00000002953	P10599	ENSG00000136810	ortholog_one2one	MI:0915	ENSBTAG00000001562	Q16621	Hypothetical II	Lymph node; Cerebral cortex; Pons; Heart; Liver; Gallbladder; Car con; Car ips; Ampulla; Muscle; Spleen; Blood
ENSBTAG00000006103	P12956	ENSG00000196419	ortholog_one2one	MI:0915	ENSBTAG00000002065	Q92754	Hypothetical I	Lymph node; Cerebral cortex; Pons; Heart; Liver; Gallbladder; Car con; Car ips; Ampulla; Muscle; Spleen; Blood
ENSBTAG00000006103	P12956	ENSG00000196419	ortholog_one2one	MI:0915	ENSBTAG00000012599	P84022	Hypothetical I	Lymph node; Cerebral cortex; Pons; Heart; Liver; Gallbladder; Car con; Car ips; Ampulla; Muscle; Spleen; Blood
ENSBTAG00000006103	P12956	ENSG00000196419	ortholog_one2one	MI:0915	ENSBTAG00000010819	Q6NT76	Hypothetical I	Lymph node; Cerebral cortex; Pons; Heart; Liver; Gallbladder; Car con; Car ips; Ampulla; Muscle; Spleen; Blood
ENSBTAG00000006103	P12956	ENSG00000196419	ortholog_one2one	MI:0915	ENSBTAG00000004154	P12757	Hypothetical I	Lymph node; Cerebral cortex; Pons; Heart; Liver; Gallbladder; Car con; Car ips; Ampulla; Muscle; Spleen; Blood
ENSBTAG00000006103	P12956	ENSG00000196419	ortholog_one2one	MI:0915	ENSBTAG00000021574	Q9NQB0	Hypothetical I	Lymph node; Cerebral cortex; Pons; Heart; Liver; Gallbladder; Car con; Car ips; Ampulla; Muscle; Spleen; Blood
ENSBTAG00000006103	P12956	ENSG00000196419	ortholog_one2one	MI:0915	ENSBTAG00000001069	P04637	Hypothetical I	Lymph node; Cerebral cortex; Pons; Heart; Liver; Gallbladder; Car con; Car ips; Ampulla; Muscle; Spleen; Blood
ENSBTAG00000020776	P19388	ENSG00000099817	ortholog_one2one	MI:0915	ENSBTAG00000004322	P01100	Hypothetical II	Lymph node; Cerebral cortex; Pons; Heart; Liver; Gallbladder; Car con; Car ips; Ampulla; Muscle; Spleen; Blood
ENSBTAG00000015744	P24863	ENSG00000112237	ortholog_one2one	MI:0915	ENSBTAG00000011246	O15409	Hypothetical III	Lymph node; Cerebral cortex; Pons; Heart; Liver; Gallbladder; Car con; Car ips; Ampulla; Muscle; Spleen; Blood
ENSBTAG00000015744	P24863	ENSG00000112237	ortholog_one2one	MI:0915	ENSBTAG00000021185	O43186	Hypothetical III	Lymph node; Cerebral cortex; Pons; Heart; Liver; Gallbladder; Car con; Car ips; Ampulla; Muscle; Spleen; Blood
ENSBTAG00000015744	P24863	ENSG00000112237	ortholog_one2one	MI:0915	ENSBTAG00000004675	P17022	Hypothetical III	Lymph node; Cerebral cortex; Pons; Heart; Liver; Gallbladder; Car con; Car ips; Ampulla; Muscle; Spleen; Blood
ENSBTAG00000015744	P24863	ENSG00000112237	ortholog_one2one	MI:0915	ENSBTAG00000007359	O75360	Hypothetical III	Lymph node; Cerebral cortex; Pons; Heart; Liver; Gallbladder; Car con; Car ips; Ampulla; Muscle; Spleen; Blood
ENSBTAG00000015744	P24863	ENSG00000112237	ortholog_one2one	MI:0915	ENSBTAG00000003238	P50222	Hypothetical III	Lymph node; Cerebral cortex; Pons; Heart; Liver; Gallbladder; Car con; Car ips; Ampulla; Muscle; Spleen; Blood
ENSBTAG00000015744	P24863	ENSG00000112237	ortholog_one2one	MI:0915	ENSBTAG00000015460	Q9H3D4	Hypothetical III	Lymph node; Cerebral cortex; Pons; Heart; Liver; Gallbladder; Car con; Car ips; Ampulla; Muscle; Spleen; Blood
ENSBTAG00000004021	P24941	ENSG00000123374	ortholog_one2one	MI:0915	ENSBTAG00000001069	P04637	Hypothetical II	Lymph node; Cerebral cortex; Pons; Heart; Liver; Gallbladder; Car con; Car ips; Ampulla; Muscle; Spleen; Blood
ENSBTAG00000004021	P24941	ENSG00000123374	ortholog_one2one	MI:0915	ENSBTAG00000012599	P84022	Hypothetical II	Lymph node; Cerebral cortex; Pons; Heart; Liver; Gallbladder; Car con; Car ips; Ampulla; Muscle; Spleen; Blood
ENSBTAG00000015101	P26583	ENSG00000164104	ortholog_one2one	MI:0915	ENSBTAG00000014153	Q96I87	High	Lymph node; Cerebral cortex; Pons; Heart; Liver; Gallbladder; Car con; Car ips; Ampulla; Muscle; Spleen; Blood
ENSBTAG00000015101	P26583	ENSG00000164104	ortholog_one2one	MI:0915	ENSBTAG00000014153	P55347	High	Lymph node; Cerebral cortex; Pons; Heart; Liver; Gallbladder; Car con; Car ips; Ampulla; Muscle; Spleen; Blood
ENSBTAG00000015101	P26583	ENSG00000164104	ortholog_one2one	MI:0915	ENSBTAG00000020270	P19838	High	Lymph node; Cerebral cortex; Pons; Heart; Liver; Gallbladder; Car con; Car ips; Ampulla; Muscle; Spleen; Blood
ENSBTAG00000015114	P27797	ENSG00000179218	ortholog_one2one	MI:0915	ENSBTAG00000008756	P78545	High	Lymph node; Cerebral cortex; Pons; Heart; Liver; Gallbladder; Car con; Car ips; Ampulla; Muscle; Spleen; Blood
ENSBTAG00000019366	P30876	ENSG00000047315	ortholog_one2one	MI:0915	ENSBTAG00000008409	P01106	Hypothetical II	Lymph node; Cerebral cortex; Pons; Heart; Liver; Gallbladder; Car con; Car ips; Ampulla; Muscle; Spleen; Blood
ENSBTAG00000021016	P35269	ENSG00000125651	ortholog_one2many	MI:0407	ENSBTAG00000012777	P11831	Hypothetical II	Lymph node; Cerebral cortex; Pons; Heart; Liver; Gallbladder; Car con; Car ips; Ampulla; Muscle; Spleen; Blood
ENSBTAG00000014943	P41229	ENSG00000126012	ortholog_one2one	MI:0915	ENSBTAG00000011789	Q13127	Hypothetical II	Lymph node; Cerebral cortex; Pons; Heart; Liver; Gallbladder; Car con; Car ips; Ampulla; Muscle; Spleen; Blood
ENSBTAG00000014943	P41229	ENSG00000126012	ortholog_one2one	MI:0915	ENSBTAG00000019359	Q13127	Hypothetical II	Lymph node; Cerebral cortex; Pons; Heart; Liver; Gallbladder; Car con; Car ips; Ampulla; Muscle; Spleen; Blood
ENSBTAG00000018254	P46527	ENSG00000111276	ortholog_one2one	MI:0915	ENSBTAG00000007629	Q9NVV9	High	Lymph node; Cerebral cortex; Pons; Heart; Liver; Gallbladder; Car con; Car ips; Ampulla; Muscle; Spleen; Blood
ENSBTAG00000018254	P46527	ENSG00000111276	ortholog_one2one	MI:0915	ENSBTAG00000031231	P10914	High	Lymph node; Cerebral cortex; Pons; Heart; Liver; Gallbladder; Car con; Car ips; Ampulla; Muscle; Spleen; Blood
ENSBTAG00000013362	P50570	ENSG00000079805	ortholog_one2one	MI:0915	ENSBTAG00000011266	Q05516	Hypothetical III	Lymph node; Cerebral cortex; Pons; Heart; Liver; Gallbladder; Car con; Car ips; Ampulla; Muscle; Spleen; Blood
ENSBTAG00000013362	P50570	ENSG00000079805	ortholog_one2one	MI:0915	ENSBTAG00000008409	P01106	Hypothetical III	Lymph node; Cerebral cortex; Pons; Heart; Liver; Gallbladder; Car con; Car ips; Ampulla; Muscle; Spleen; Blood
ENSBTAG00000013362	P50570	ENSG00000079805	ortholog_one2one	MI:0915	ENSBTAG00000017368	P67809	Hypothetical III	Lymph node; Cerebral cortex; Pons; Heart; Liver; Gallbladder; Car con; Car ips; Ampulla; Muscle; Spleen; Blood
ENSBTAG00000019220	P51532	ENSG00000127616	ortholog_one2one	MI:0915	ENSBTAG00000003021	P08047	High	Lymph node; Cerebral cortex; Pons; Heart; Liver; Gallbladder; Car con; Car ips; Ampulla; Muscle; Spleen; Blood
ENSBTAG00000019220	P51532	ENSG00000127616	ortholog_one2one	MI:0915	ENSBTAG00000001333	P37231	High	Lymph node; Cerebral cortex; Pons; Heart; Liver; Gallbladder; Car con; Car ips; Ampulla; Muscle; Spleen; Blood
ENSBTAG00000019220	P51532	ENSG00000127616	ortholog_one2one	MI:0915	ENSBTAG00000007159	P03372	High	Lymph node; Cerebral cortex; Pons; Heart; Liver; Gallbladder; Car con; Car ips; Ampulla; Muscle; Spleen; Blood
ENSBTAG00000019220	P51532	ENSG00000127616	ortholog_one2one	MI:0915	ENSBTAG00000011789	Q13127	High	Lymph node; Cerebral cortex; Pons; Heart; Liver; Gallbladder; Car con; Car ips; Ampulla; Muscle; Spleen; Blood
ENSBTAG00000019220	P51532	ENSG00000127616	ortholog_one2one	MI:0915	ENSBTAG00000008409	P01106	High	Lymph node; Cerebral cortex; Pons; Heart; Liver; Gallbladder; Car con; Car ips; Ampulla; Muscle; Spleen; Blood
ENSBTAG00000019220	P51532	ENSG00000127616	ortholog_one2one	MI:0915	ENSBTAG00000019359	Q13127	High	Lymph node; Cerebral cortex; Pons; Heart; Liver; Gallbladder; Car con; Car ips; Ampulla; Muscle; Spleen; Blood
ENSBTAG00000019220	P51532	ENSG00000127616	ortholog_one2one	MI:0915	ENSBTAG00000003602	Q06330	High	Lymph node; Cerebral cortex; Pons; Heart; Liver; Gallbladder; Car con; Car ips; Ampulla; Muscle; Spleen; Blood
ENSBTAG00000019220	P51532	ENSG00000127616	ortholog_one2one	MI:0915	ENSBTAG00000019472	P04150	High	Lymph node; Cerebral cortex; Pons; Heart; Liver; Gallbladder; Car con; Car ips; Ampulla; Muscle; Spleen; Blood
ENSBTAG00000019220	P51532	ENSG00000127616	ortholog_one2one	MI:0915	ENSBTAG00000038428	Q01201	High	Lymph node; Cerebral cortex; Pons; Heart; Liver; Gallbladder; Car con; Car ips; Ampulla; Muscle; Spleen; Blood
ENSBTAG00000047855	P51608	ENSG00000169057	ortholog_one2one	MI:0915	ENSBTAG00000017994	P61244	High	Lymph node; Cerebral cortex; Pons; Heart; Liver; Gallbladder; Car con; Car ips; Ampulla; Muscle; Spleen; Blood
ENSBTAG00000047855	P51608	ENSG00000169057	ortholog_one2one	MI:0915	ENSBTAG00000011662	P35713	High	Lymph node; Cerebral cortex; Pons; Heart; Liver; Gallbladder; Car con; Car ips; Ampulla; Muscle; Spleen; Blood
ENSBTAG00000011904	P51610	ENSG00000172534	ortholog_one2one	MI:0915	ENSBTAG00000024534	P14859	High	Lymph node; Cerebral cortex; Pons; Heart; Liver; Gallbladder; Car con; Car ips; Ampulla; Muscle; Spleen; Blood
ENSBTAG00000011904	P51610	ENSG00000172534	ortholog_one2one	MI:0915	ENSBTAG00000011234	O43524	High	Lymph node; Cerebral cortex; Pons; Heart; Liver; Gallbladder; Car con; Car ips; Ampulla; Muscle; Spleen; Blood
ENSBTAG00000011904	P51610	ENSG00000172534	ortholog_one2one	MI:0915	ENSBTAG00000019043	Q06546	High	Lymph node; Cerebral cortex; Pons; Heart; Liver; Gallbladder; Car con; Car ips; Ampulla; Muscle; Spleen; Blood
ENSBTAG00000011904	P51610	ENSG00000172534	ortholog_one2one	MI:0915	ENSBTAG00000003021	P08047	High	Lymph node; Cerebral cortex; Pons; Heart; Liver; Gallbladder; Car con; Car ips; Ampulla; Muscle; Spleen; Blood
ENSBTAG00000011904	P51610	ENSG00000172534	ortholog_one2one	MI:0915	ENSBTAG00000000455	Q9NS37	High	Lymph node; Cerebral cortex; Pons; Heart; Liver; Gallbladder; Car con; Car ips; Ampulla; Muscle; Spleen; Blood
ENSBTAG00000011904	P51610	ENSG00000172534	ortholog_one2one	MI:0915	ENSBTAG00000011429	O43889	High	Lymph node; Cerebral cortex; Pons; Heart; Liver; Gallbladder; Car con; Car ips; Ampulla; Muscle; Spleen; Blood
ENSBTAG00000011904	P51610	ENSG00000172534	ortholog_one2one	MI:0915	ENSBTAG00000018730	Q13105	High	Lymph node; Cerebral cortex; Pons; Heart; Liver; Gallbladder; Car con; Car ips; Ampulla; Muscle; Spleen; Blood
ENSBTAG00000011904	P51610	ENSG00000172534	ortholog_one2one	MI:0407	ENSBTAG00000011429	O43889	High	Lymph node; Cerebral cortex; Pons; Heart; Liver; Gallbladder; Car con; Car ips; Ampulla; Muscle; Spleen; Blood
ENSBTAG00000011904	P51610	ENSG00000172534	ortholog_one2one	MI:0407	ENSBTAG00000000455	Q9NS37	High	Lymph node; Cerebral cortex; Pons; Heart; Liver; Gallbladder; Car con; Car ips; Ampulla; Muscle; Spleen; Blood
ENSBTAG00000016085	P51617	ENSG00000184216	ortholog_one2one	MI:0915	ENSBTAG00000047680	Q92985	High	Lymph node; Cerebral cortex; Pons; Heart; Liver; Gallbladder; Car con; Car ips; Ampulla; Muscle; Spleen; Blood
ENSBTAG00000016085	P51617	ENSG00000184216	ortholog_one2one	MI:0915	ENSBTAG00000002929	Q15306	High	Lymph node; Cerebral cortex; Pons; Heart; Liver; Gallbladder; Car con; Car ips; Ampulla; Muscle; Spleen; Blood
ENSBTAG00000018488	P51825	ENSG00000172493	ortholog_one2one	MI:0915	ENSBTAG00000007589	O15198	Hypothetical III	Lymph node; Cerebral cortex; Pons; Heart; Liver; Gallbladder; Car con; Car ips; Ampulla; Muscle; Spleen; Blood
ENSBTAG00000018828	P54259	ENSG00000111676	ortholog_one2one	MI:0915	ENSBTAG00000018272	Q9P2R6	High	Lymph node; Cerebral cortex; Pons; Heart; Liver; Gallbladder; Car con; Car ips; Ampulla; Muscle; Spleen; Blood
ENSBTAG00000018828	P54259	ENSG00000111676	ortholog_one2one	MI:0915	ENSBTAG00000007359	O75360	High	Lymph node; Cerebral cortex; Pons; Heart; Liver; Gallbladder; Car con; Car ips; Ampulla; Muscle; Spleen; Blood
ENSBTAG00000021131	P61978	ENSG00000165119	ortholog_one2one	MI:0915	ENSBTAG00000015460	Q9H3D4	Hypothetical III	Lymph node; Cerebral cortex; Pons; Heart; Liver; Gallbladder; Car con; Car ips; Ampulla; Muscle; Spleen; Blood
ENSBTAG00000021131	P61978	ENSG00000165119	ortholog_one2one	MI:0915	ENSBTAG00000012599	P84022	Hypothetical III	Lymph node; Cerebral cortex; Pons; Heart; Liver; Gallbladder; Car con; Car ips; Ampulla; Muscle; Spleen; Blood
ENSBTAG00000021131	P61978	ENSG00000165119	ortholog_one2one	MI:0915	ENSBTAG00000012772	Q5VTD9	Hypothetical III	Lymph node; Cerebral cortex; Pons; Heart; Liver; Gallbladder; Car con; Car ips; Ampulla; Muscle; Spleen; Blood
ENSBTAG00000021131	P61978	ENSG00000165119	ortholog_one2one	MI:0915	ENSBTAG00000001069	P04637	Hypothetical III	Lymph node; Cerebral cortex; Pons; Heart; Liver; Gallbladder; Car con; Car ips; Ampulla; Muscle; Spleen; Blood
ENSBTAG00000031363	P63002	ENSMUSG00000054452	ortholog_one2one	MI:0915	ENSBTAG00000027017	Q62233	High	Lymph node; Cerebral cortex; Pons; Heart; Liver; Gallbladder; Car con; Car ips; Ampulla; Muscle; Spleen; Blood
ENSBTAG00000031363	P63002	ENSMUSG00000054452	ortholog_one2one	MI:0407	ENSBTAG00000027017	Q62233	High	Lymph node; Cerebral cortex; Pons; Heart; Liver; Gallbladder; Car con; Car ips; Ampulla; Muscle; Spleen; Blood
ENSBTAG00000000469	P67775	ENSG00000113575	ortholog_one2one	MI:0915	ENSBTAG00000013895	Q04206	Hypothetical III	Lymph node; Cerebral cortex; Pons; Heart; Liver; Gallbladder; Car con; Car ips; Ampulla; Muscle; Spleen; Blood
ENSBTAG00000000469	P67775	ENSG00000113575	ortholog_one2one	MI:0915	ENSBTAG00000017405	P51449	Hypothetical III	Lymph node; Cerebral cortex; Pons; Heart; Liver; Gallbladder; Car con; Car ips; Ampulla; Muscle; Spleen; Blood
ENSBTAG00000000469	P67775	ENSG00000113575	ortholog_one2one	MI:0915	ENSBTAG00000009863	O14503	Hypothetical III	Lymph node; Cerebral cortex; Pons; Heart; Liver; Gallbladder; Car con; Car ips; Ampulla; Muscle; Spleen; Blood
ENSBTAG00000014534	P68104	ENSG00000156508	ortholog_one2many	MI:0915	ENSBTAG00000006919	Q13485	Hypothetical II	Lymph node; Cerebral cortex; Pons; Heart; Liver; Gallbladder; Car con; Car ips; Ampulla; Muscle; Spleen; Blood
ENSBTAG00000014534	P68104	ENSG00000156508	ortholog_one2many	MI:0407	ENSBTAG00000011266	Q05516	Hypothetical II	Lymph node; Cerebral cortex; Pons; Heart; Liver; Gallbladder; Car con; Car ips; Ampulla; Muscle; Spleen; Blood
ENSBTAG00000014534	P68104	ENSG00000156508	ortholog_one2many	MI:0915	ENSBTAG00000002065	Q92754	Hypothetical II	Lymph node; Cerebral cortex; Pons; Heart; Liver; Gallbladder; Car con; Car ips; Ampulla; Muscle; Spleen; Blood
ENSBTAG00000014534	P68104	ENSG00000156508	ortholog_one2many	MI:0915	ENSBTAG00000010255	P17028	Hypothetical II	Lymph node; Cerebral cortex; Pons; Heart; Liver; Gallbladder; Car con; Car ips; Ampulla; Muscle; Spleen; Blood
ENSBTAG00000014534	P68104	ENSG00000156508	ortholog_one2many	MI:0915	ENSBTAG00000011266	Q05516	Hypothetical II	Lymph node; Cerebral cortex; Pons; Heart; Liver; Gallbladder; Car con; Car ips; Ampulla; Muscle; Spleen; Blood
ENSBTAG00000014534	P68104	ENSG00000156508	ortholog_one2many	MI:0915	ENSBTAG00000039916	Q15796	Hypothetical II	Lymph node; Cerebral cortex; Pons; Heart; Liver; Gallbladder; Car con; Car ips; Ampulla; Muscle; Spleen; Blood
ENSBTAG00000014534	P68104	ENSG00000156508	ortholog_one2many	MI:0915	ENSBTAG00000006335	P42226	Hypothetical II	Lymph node; Cerebral cortex; Pons; Heart; Liver; Gallbladder; Car con; Car ips; Ampulla; Muscle; Spleen; Blood
ENSBTAG00000014534	P68104	ENSG00000156508	ortholog_one2many	MI:0915	ENSBTAG00000007718	Q15583	Hypothetical II	Lymph node; Cerebral cortex; Pons; Heart; Liver; Gallbladder; Car con; Car ips; Ampulla; Muscle; Spleen; Blood
ENSBTAG00000027453	P78317	ENSG00000063978	ortholog_one2one	MI:0915	ENSBTAG00000017694	Q9UHF7	Hypothetical II	Lymph node; Cerebral cortex; Pons; Heart; Liver; Gallbladder; Car con; Car ips; Ampulla; Muscle; Spleen; Blood
ENSBTAG00000027453	P78317	ENSG00000063978	ortholog_one2one	MI:0915	ENSBTAG00000004154	P12757	Hypothetical II	Lymph node; Cerebral cortex; Pons; Heart; Liver; Gallbladder; Car con; Car ips; Ampulla; Muscle; Spleen; Blood
ENSBTAG00000027453	P78317	ENSG00000063978	ortholog_one2one	MI:0915	ENSBTAG00000007359	O75360	Hypothetical II	Lymph node; Cerebral cortex; Pons; Heart; Liver; Gallbladder; Car con; Car ips; Ampulla; Muscle; Spleen; Blood
ENSBTAG00000008911	P98168	ENSG00000198205	ortholog_many2many	MI:0915	ENSBTAG00000009874	Q2QGD7	Hypothetical I	Lymph node; Cerebral cortex; Pons; Heart; Liver; Gallbladder; Car con; Car ips; Ampulla; Muscle; Spleen; Blood
ENSBTAG00000031523	P98168	ENSG00000198205	ortholog_many2many	MI:0915	ENSBTAG00000009874	Q2QGD7	Hypothetical I	Lymph node; Cerebral cortex; Pons; Heart; Liver; Gallbladder; Car con; Car ips; Ampulla; Muscle; Spleen; Blood
ENSBTAG00000031363	Q08117	ENSG00000104964	ortholog_one2one	MI:0915	ENSBTAG00000022360	P35711	High	Lymph node; Cerebral cortex; Pons; Heart; Liver; Gallbladder; Car con; Car ips; Ampulla; Muscle; Spleen; Blood
ENSBTAG00000031363	Q08117	ENSG00000104964	ortholog_one2one	MI:0915	ENSBTAG00000009863	O14503	High	Lymph node; Cerebral cortex; Pons; Heart; Liver; Gallbladder; Car con; Car ips; Ampulla; Muscle; Spleen; Blood
ENSBTAG00000031363	Q08117	ENSG00000104964	ortholog_one2one	MI:0915	ENSBTAG00000021706	O15119	High	Lymph node; Cerebral cortex; Pons; Heart; Liver; Gallbladder; Car con; Car ips; Ampulla; Muscle; Spleen; Blood
ENSBTAG00000031363	Q08117	ENSG00000104964	ortholog_one2one	MI:0915	ENSBTAG00000012139	Q15475	High	Lymph node; Cerebral cortex; Pons; Heart; Liver; Gallbladder; Car con; Car ips; Ampulla; Muscle; Spleen; Blood
ENSBTAG00000031363	Q08117	ENSG00000104964	ortholog_one2one	MI:0915	ENSBTAG00000001511	P41182	High	Lymph node; Cerebral cortex; Pons; Heart; Liver; Gallbladder; Car con; Car ips; Ampulla; Muscle; Spleen; Blood
ENSBTAG00000031363	Q08117	ENSG00000104964	ortholog_one2one	MI:0915	ENSBTAG00000007359	O75360	High	Lymph node; Cerebral cortex; Pons; Heart; Liver; Gallbladder; Car con; Car ips; Ampulla; Muscle; Spleen; Blood
ENSBTAG00000031363	Q08117	ENSG00000104964	ortholog_one2one	MI:0915	ENSBTAG00000012772	Q5VTD9	High	Lymph node; Cerebral cortex; Pons; Heart; Liver; Gallbladder; Car con; Car ips; Ampulla; Muscle; Spleen; Blood
ENSBTAG00000031363	Q08117	ENSG00000104964	ortholog_one2one	MI:0915	ENSBTAG00000011003	Q9UKT9	High	Lymph node; Cerebral cortex; Pons; Heart; Liver; Gallbladder; Car con; Car ips; Ampulla; Muscle; Spleen; Blood
ENSBTAG00000031363	Q08117	ENSG00000104964	ortholog_one2one	MI:0915	ENSBTAG00000004154	P12757	High	Lymph node; Cerebral cortex; Pons; Heart; Liver; Gallbladder; Car con; Car ips; Ampulla; Muscle; Spleen; Blood
ENSBTAG00000031363	Q08117	ENSG00000104964	ortholog_one2one	MI:0915	ENSBTAG00000046670	Q9UH92	High	Lymph node; Cerebral cortex; Pons; Heart; Liver; Gallbladder; Car con; Car ips; Ampulla; Muscle; Spleen; Blood
ENSBTAG00000031363	Q08117	ENSG00000104964	ortholog_one2one	MI:0915	ENSBTAG00000010113	O43167	High	Lymph node; Cerebral cortex; Pons; Heart; Liver; Gallbladder; Car con; Car ips; Ampulla; Muscle; Spleen; Blood
ENSBTAG00000031363	Q08117	ENSG00000104964	ortholog_one2one	MI:0915	ENSBTAG00000011246	O15409	High	Lymph node; Cerebral cortex; Pons; Heart; Liver; Gallbladder; Car con; Car ips; Ampulla; Muscle; Spleen; Blood
ENSBTAG00000031363	Q08117	ENSG00000104964	ortholog_one2one	MI:0915	ENSBTAG00000030933	Q9H609	High	Lymph node; Cerebral cortex; Pons; Heart; Liver; Gallbladder; Car con; Car ips; Ampulla; Muscle; Spleen; Blood
ENSBTAG00000031363	Q08117	ENSG00000104964	ortholog_one2one	MI:0915	ENSBTAG00000016462	P15884	High	Lymph node; Cerebral cortex; Pons; Heart; Liver; Gallbladder; Car con; Car ips; Ampulla; Muscle; Spleen; Blood
ENSBTAG00000031363	Q08117	ENSG00000104964	ortholog_one2one	MI:0915	ENSBTAG00000021185	O43186	High	Lymph node; Cerebral cortex; Pons; Heart; Liver; Gallbladder; Car con; Car ips; Ampulla; Muscle; Spleen; Blood
ENSBTAG00000031363	Q08117	ENSG00000104964	ortholog_one2one	MI:0915	ENSBTAG00000015386	Q04864	High	Lymph node; Cerebral cortex; Pons; Heart; Liver; Gallbladder; Car con; Car ips; Ampulla; Muscle; Spleen; Blood
ENSBTAG00000031363	Q08117	ENSG00000104964	ortholog_one2one	MI:0915	ENSBTAG00000012599	P84022	High	Lymph node; Cerebral cortex; Pons; Heart; Liver; Gallbladder; Car con; Car ips; Ampulla; Muscle; Spleen; Blood
ENSBTAG00000019110	Q12796	ENSG00000146278	ortholog_one2one	MI:0915	ENSBTAG00000012500	P10276	Hypothetical III	Lymph node; Cerebral cortex; Pons; Heart; Liver; Gallbladder; Car con; Car ips; Ampulla; Muscle; Spleen; Blood
ENSBTAG00000040076	Q12906	ENSG00000129351	ortholog_one2one	MI:0915	ENSBTAG00000017368	P62960	High	Lymph node; Cerebral cortex; Pons; Heart; Liver; Gallbladder; Car con; Car ips; Ampulla; Muscle; Spleen; Blood
ENSBTAG00000040076	Q12906	ENSG00000129351	ortholog_one2one	MI:0915	ENSBTAG00000017368	P67809	High	Lymph node; Cerebral cortex; Pons; Heart; Liver; Gallbladder; Car con; Car ips; Ampulla; Muscle; Spleen; Blood
ENSBTAG00000015591	Q13501	ENSG00000161011	ortholog_one2one	MI:0915	ENSBTAG00000012599	P84022	Hypothetical III	Lymph node; Cerebral cortex; Pons; Heart; Liver; Gallbladder; Car con; Car ips; Ampulla; Muscle; Spleen; Blood
ENSBTAG00000015591	Q13501	ENSG00000161011	ortholog_one2one	MI:0915	ENSBTAG00000017851	P28700	Hypothetical III	Lymph node; Cerebral cortex; Pons; Heart; Liver; Gallbladder; Car con; Car ips; Ampulla; Muscle; Spleen; Blood
ENSBTAG00000015591	Q13501	ENSG00000161011	ortholog_one2one	MI:0915	ENSBTAG00000016414	P11473	Hypothetical III	Lymph node; Cerebral cortex; Pons; Heart; Liver; Gallbladder; Car con; Car ips; Ampulla; Muscle; Spleen; Blood
ENSBTAG00000015591	Q13501	ENSG00000161011	ortholog_one2one	MI:0407	ENSBTAG00000016414	P11473	Hypothetical III	Lymph node; Cerebral cortex; Pons; Heart; Liver; Gallbladder; Car con; Car ips; Ampulla; Muscle; Spleen; Blood
ENSBTAG00000015591	Q13501	ENSG00000161011	ortholog_one2one	MI:0407	ENSBTAG00000017851	P19793	Hypothetical III	Lymph node; Cerebral cortex; Pons; Heart; Liver; Gallbladder; Car con; Car ips; Ampulla; Muscle; Spleen; Blood
ENSBTAG00000021633	Q13569	ENSG00000139372	ortholog_one2one	MI:0915	ENSBTAG00000014016	Q13422	Hypothetical II	Lymph node; Cerebral cortex; Pons; Heart; Liver; Gallbladder; Car con; Car ips; Ampulla; Muscle; Spleen; Blood
ENSBTAG00000021633	Q13569	ENSG00000139372	ortholog_one2one	MI:0915	ENSBTAG00000012046	P17275	Hypothetical II	Lymph node; Cerebral cortex; Pons; Heart; Liver; Gallbladder; Car con; Car ips; Ampulla; Muscle; Spleen; Blood
ENSBTAG00000021633	Q13569	ENSG00000139372	ortholog_one2one	MI:0915	ENSBTAG00000004154	P12757	Hypothetical II	Lymph node; Cerebral cortex; Pons; Heart; Liver; Gallbladder; Car con; Car ips; Ampulla; Muscle; Spleen; Blood
ENSBTAG00000021633	Q13569	ENSG00000139372	ortholog_one2one	MI:0915	ENSBTAG00000006919	Q13485	Hypothetical II	Lymph node; Cerebral cortex; Pons; Heart; Liver; Gallbladder; Car con; Car ips; Ampulla; Muscle; Spleen; Blood
ENSBTAG00000021633	Q13569	ENSG00000139372	ortholog_one2one	MI:0915	ENSBTAG00000021523	P40763	Hypothetical II	Lymph node; Cerebral cortex; Pons; Heart; Liver; Gallbladder; Car con; Car ips; Ampulla; Muscle; Spleen; Blood
ENSBTAG00000015109	Q14106	ENSG00000183864	ortholog_one2one	MI:0915	ENSBTAG00000009863	O14503	Hypothetical III	Lymph node; Cerebral cortex; Pons; Heart; Liver; Gallbladder; Car con; Car ips; Ampulla; Muscle; Spleen; Blood
ENSBTAG00000003543	Q14145	ENSG00000079999	ortholog_one2one	MI:0915	ENSBTAG00000031231	P15314	Hypothetical I	Lymph node; Cerebral cortex; Pons; Heart; Liver; Gallbladder; Car con; Car ips; Ampulla; Muscle; Spleen; Blood
ENSBTAG00000003543	Q14145	ENSG00000079999	ortholog_one2one	MI:0407	ENSBTAG00000019255	Q16236	Hypothetical I	Lymph node; Cerebral cortex; Pons; Heart; Liver; Gallbladder; Car con; Car ips; Ampulla; Muscle; Spleen; Blood
ENSBTAG00000003543	Q14145	ENSG00000079999	ortholog_one2one	MI:0915	ENSBTAG00000013653	Q14494	Hypothetical I	Lymph node; Cerebral cortex; Pons; Heart; Liver; Gallbladder; Car con; Car ips; Ampulla; Muscle; Spleen; Blood
ENSBTAG00000003543	Q14145	ENSG00000079999	ortholog_one2one	MI:0915	ENSBTAG00000019255	Q16236	Hypothetical I	Lymph node; Cerebral cortex; Pons; Heart; Liver; Gallbladder; Car con; Car ips; Ampulla; Muscle; Spleen; Blood
ENSBTAG00000003543	Q14145	ENSG00000079999	ortholog_one2one	MI:0915	ENSBTAG00000013895	Q04206	Hypothetical I	Lymph node; Cerebral cortex; Pons; Heart; Liver; Gallbladder; Car con; Car ips; Ampulla; Muscle; Spleen; Blood
ENSBTAG00000001790	Q14151	ENSG00000130254	ortholog_one2one	MI:0407	ENSBTAG00000007159	P03372	Hypothetical III	Lymph node; Cerebral cortex; Pons; Heart; Liver; Gallbladder; Car con; Car ips; Ampulla; Muscle; Spleen; Blood
ENSBTAG00000001790	Q14151	ENSG00000130254	ortholog_one2one	MI:0915	ENSBTAG00000007159	P03372	Hypothetical III	Lymph node; Cerebral cortex; Pons; Heart; Liver; Gallbladder; Car con; Car ips; Ampulla; Muscle; Spleen; Blood
ENSBTAG00000001790	Q14151	ENSG00000130254	ortholog_one2one	MI:0915	ENSBTAG00000002065	Q92754	Hypothetical III	Lymph node; Cerebral cortex; Pons; Heart; Liver; Gallbladder; Car con; Car ips; Ampulla; Muscle; Spleen; Blood
ENSBTAG00000001790	Q14151	ENSG00000130254	ortholog_one2one	MI:0915	ENSBTAG00000001069	P04637	Hypothetical III	Lymph node; Cerebral cortex; Pons; Heart; Liver; Gallbladder; Car con; Car ips; Ampulla; Muscle; Spleen; Blood
ENSBTAG00000014734	Q14839	ENSG00000111642	ortholog_one2one	MI:0915	ENSBTAG00000008409	P01106	Hypothetical II	Lymph node; Cerebral cortex; Pons; Heart; Liver; Gallbladder; Car con; Car ips; Ampulla; Muscle; Spleen; Blood
ENSBTAG00000014734	Q14839	ENSG00000111642	ortholog_one2one	MI:0915	ENSBTAG00000000507	P22736	Hypothetical II	Lymph node; Cerebral cortex; Pons; Heart; Liver; Gallbladder; Car con; Car ips; Ampulla; Muscle; Spleen; Blood
ENSBTAG00000001311	Q15014	ENSG00000123562	ortholog_one2one	MI:0915	ENSBTAG00000007629	Q9NVV9	Hypothetical II	Lymph node; Cerebral cortex; Pons; Heart; Liver; Gallbladder; Car con; Car ips; Ampulla; Muscle; Spleen; Blood
ENSBTAG00000001311	Q15014	ENSG00000123562	ortholog_one2one	MI:0915	ENSBTAG00000014016	Q13422	Hypothetical II	Lymph node; Cerebral cortex; Pons; Heart; Liver; Gallbladder; Car con; Car ips; Ampulla; Muscle; Spleen; Blood
ENSBTAG00000001311	Q15014	ENSG00000123562	ortholog_one2one	MI:0915	ENSBTAG00000038610	Q9HCK0	Hypothetical II	Lymph node; Cerebral cortex; Pons; Heart; Liver; Gallbladder; Car con; Car ips; Ampulla; Muscle; Spleen; Blood
ENSBTAG00000001311	Q15014	ENSG00000123562	ortholog_one2one	MI:0915	ENSBTAG00000003238	P50222	Hypothetical II	Lymph node; Cerebral cortex; Pons; Heart; Liver; Gallbladder; Car con; Car ips; Ampulla; Muscle; Spleen; Blood
ENSBTAG00000001311	Q15014	ENSG00000123562	ortholog_one2one	MI:0915	ENSBTAG00000003339	Q96DT7	Hypothetical II	Lymph node; Cerebral cortex; Pons; Heart; Liver; Gallbladder; Car con; Car ips; Ampulla; Muscle; Spleen; Blood
ENSBTAG00000001311	Q15014	ENSG00000123562	ortholog_one2one	MI:0915	ENSBTAG00000003438	O43298	Hypothetical II	Lymph node; Cerebral cortex; Pons; Heart; Liver; Gallbladder; Car con; Car ips; Ampulla; Muscle; Spleen; Blood
ENSBTAG00000001311	Q15014	ENSG00000123562	ortholog_one2one	MI:0915	ENSBTAG00000010819	Q6NT76	Hypothetical II	Lymph node; Cerebral cortex; Pons; Heart; Liver; Gallbladder; Car con; Car ips; Ampulla; Muscle; Spleen; Blood
ENSBTAG00000001311	Q15014	ENSG00000123562	ortholog_one2one	MI:0915	ENSBTAG00000021512	O15156	Hypothetical II	Lymph node; Cerebral cortex; Pons; Heart; Liver; Gallbladder; Car con; Car ips; Ampulla; Muscle; Spleen; Blood
ENSBTAG00000012152	Q15233	ENSG00000147140	ortholog_one2one	MI:0915	ENSBTAG00000009863	O14503	High	Lymph node; Cerebral cortex; Pons; Heart; Liver; Gallbladder; Car con; Car ips; Ampulla; Muscle; Spleen; Blood
ENSBTAG00000012152	Q15233	ENSG00000147140	ortholog_one2one	MI:0915	ENSBTAG00000038428	Q01201	High	Lymph node; Cerebral cortex; Pons; Heart; Liver; Gallbladder; Car con; Car ips; Ampulla; Muscle; Spleen; Blood
ENSBTAG00000012152	Q15233	ENSG00000147140	ortholog_one2one	MI:0915	ENSBTAG00000017851	P28700	High	Lymph node; Cerebral cortex; Pons; Heart; Liver; Gallbladder; Car con; Car ips; Ampulla; Muscle; Spleen; Blood
ENSBTAG00000007875	Q15424	ENSG00000160633	ortholog_one2many	MI:0915	ENSBTAG00000001069	P04637	Hypothetical III	Lymph node; Cerebral cortex; Pons; Heart; Liver; Gallbladder; Car con; Car ips; Ampulla; Muscle; Spleen; Blood
ENSBTAG00000002820	Q16576	ENSG00000102054	ortholog_one2one	MI:0915	ENSBTAG00000014236	Q9Y5X4	Hypothetical II	Lymph node; Cerebral cortex; Pons; Heart; Liver; Gallbladder; Car con; Car ips; Ampulla; Muscle; Spleen; Blood
ENSBTAG00000019220	Q3TKT4	ENSMUSG00000032187	ortholog_one2one	MI:0915	ENSBTAG00000003184	P17679	High	Lymph node; Cerebral cortex; Pons; Heart; Liver; Gallbladder; Car con; Car ips; Ampulla; Muscle; Spleen; Blood
ENSBTAG00000019220	Q3TKT4	ENSMUSG00000032187	ortholog_one2one	MI:0915	ENSBTAG00000006030	P12979	High	Lymph node; Cerebral cortex; Pons; Heart; Liver; Gallbladder; Car con; Car ips; Ampulla; Muscle; Spleen; Blood
ENSBTAG00000019220	Q3TKT4	ENSMUSG00000032187	ortholog_one2one	MI:0915	ENSBTAG00000010649	Q02078	High	Lymph node; Cerebral cortex; Pons; Heart; Liver; Gallbladder; Car con; Car ips; Ampulla; Muscle; Spleen; Blood
ENSBTAG00000002625	Q62073	ENSMUSG00000028284	ortholog_one2one	MI:0915	ENSBTAG00000002835	P70340	Hypothetical II	Lymph node; Cerebral cortex; Pons; Heart; Liver; Gallbladder; Car con; Car ips; Ampulla; Muscle; Spleen; Blood
ENSBTAG00000002625	Q62073	ENSMUSG00000028284	ortholog_one2one	MI:0915	ENSBTAG00000007589	Q9JIW5	Hypothetical II	Lymph node; Cerebral cortex; Pons; Heart; Liver; Gallbladder; Car con; Car ips; Ampulla; Muscle; Spleen; Blood
ENSBTAG00000002625	Q62073	ENSMUSG00000028284	ortholog_one2one	MI:0407	ENSBTAG00000002835	P70340	Hypothetical II	Lymph node; Cerebral cortex; Pons; Heart; Liver; Gallbladder; Car con; Car ips; Ampulla; Muscle; Spleen; Blood
ENSBTAG00000002625	Q62073	ENSMUSG00000028284	ortholog_one2one	MI:0915	ENSBTAG00000021772	P97454	Hypothetical II	Lymph node; Cerebral cortex; Pons; Heart; Liver; Gallbladder; Car con; Car ips; Ampulla; Muscle; Spleen; Blood
ENSBTAG00000016085	Q62406	ENSMUSG00000031392	ortholog_one2one	MI:0915	ENSBTAG00000004989	P56477	High	Lymph node; Cerebral cortex; Pons; Heart; Liver; Gallbladder; Car con; Car ips; Ampulla; Muscle; Spleen; Blood
ENSBTAG00000015591	Q64337	ENSMUSG00000015837	ortholog_one2one	MI:0915	ENSBTAG00000016414	P48281	Hypothetical III	Lymph node; Cerebral cortex; Pons; Heart; Liver; Gallbladder; Car con; Car ips; Ampulla; Muscle; Spleen; Blood
ENSBTAG00000015591	Q64337	ENSMUSG00000015837	ortholog_one2one	MI:0915	ENSBTAG00000017851	P28700	Hypothetical III	Lymph node; Cerebral cortex; Pons; Heart; Liver; Gallbladder; Car con; Car ips; Ampulla; Muscle; Spleen; Blood
ENSBTAG00000014734	Q6PDQ2	ENSMUSG00000063870	ortholog_one2one	MI:0915	ENSBTAG00000011598	Q60I23	Hypothetical II	Lymph node; Cerebral cortex; Pons; Heart; Liver; Gallbladder; Car con; Car ips; Ampulla; Muscle; Spleen; Blood
ENSBTAG00000006423	Q7RTV0	ENSG00000100410	ortholog_one2one	MI:0915	ENSBTAG00000019114	Q99853	Hypothetical III	Lymph node; Cerebral cortex; Pons; Heart; Liver; Gallbladder; Car con; Car ips; Ampulla; Muscle; Spleen; Blood
ENSBTAG00000016350	Q7TSZ8	ENSMUSG00000001910	ortholog_one2one	MI:0915	ENSBTAG00000003101	Q8BX22	Hypothetical III	Lymph node; Cerebral cortex; Pons; Heart; Liver; Gallbladder; Car con; Car ips; Ampulla; Muscle; Spleen; Blood
ENSBTAG00000000753	Q8N2W9	ENSG00000105229	ortholog_one2one	MI:0915	ENSBTAG00000016723	Q99684	High	Lymph node; Cerebral cortex; Pons; Heart; Liver; Gallbladder; Car con; Car ips; Ampulla; Muscle; Spleen; Blood
ENSBTAG00000000753	Q8N2W9	ENSG00000105229	ortholog_one2one	MI:0915	ENSBTAG00000015334	Q9UKY1	High	Lymph node; Cerebral cortex; Pons; Heart; Liver; Gallbladder; Car con; Car ips; Ampulla; Muscle; Spleen; Blood
ENSBTAG00000000753	Q8N2W9	ENSG00000105229	ortholog_one2one	MI:0915	ENSBTAG00000047680	Q92985	High	Lymph node; Cerebral cortex; Pons; Heart; Liver; Gallbladder; Car con; Car ips; Ampulla; Muscle; Spleen; Blood
ENSBTAG00000000753	Q8N2W9	ENSG00000105229	ortholog_one2one	MI:0915	ENSBTAG00000021158	Q01826	High	Lymph node; Cerebral cortex; Pons; Heart; Liver; Gallbladder; Car con; Car ips; Ampulla; Muscle; Spleen; Blood
ENSBTAG00000000753	Q8N2W9	ENSG00000105229	ortholog_one2one	MI:0915	ENSBTAG00000006633	Q14653	High	Lymph node; Cerebral cortex; Pons; Heart; Liver; Gallbladder; Car con; Car ips; Ampulla; Muscle; Spleen; Blood
ENSBTAG00000000753	Q8N2W9	ENSG00000105229	ortholog_one2one	MI:0915	ENSBTAG00000020935	Q16665	High	Lymph node; Cerebral cortex; Pons; Heart; Liver; Gallbladder; Car con; Car ips; Ampulla; Muscle; Spleen; Blood
ENSBTAG00000000753	Q8N2W9	ENSG00000105229	ortholog_one2one	MI:0915	ENSBTAG00000001069	P02340	High	Lymph node; Cerebral cortex; Pons; Heart; Liver; Gallbladder; Car con; Car ips; Ampulla; Muscle; Spleen; Blood
ENSBTAG00000000753	Q8N2W9	ENSG00000105229	ortholog_one2one	MI:0915	ENSBTAG00000013895	Q04206	High	Lymph node; Cerebral cortex; Pons; Heart; Liver; Gallbladder; Car con; Car ips; Ampulla; Muscle; Spleen; Blood
ENSBTAG00000000753	Q8N2W9	ENSG00000105229	ortholog_one2one	MI:0915	ENSBTAG00000008645	P11474	High	Lymph node; Cerebral cortex; Pons; Heart; Liver; Gallbladder; Car con; Car ips; Ampulla; Muscle; Spleen; Blood
ENSBTAG00000000753	Q8N2W9	ENSG00000105229	ortholog_one2one	MI:0915	ENSBTAG00000004154	P12757	High	Lymph node; Cerebral cortex; Pons; Heart; Liver; Gallbladder; Car con; Car ips; Ampulla; Muscle; Spleen; Blood
ENSBTAG00000000753	Q8N2W9	ENSG00000105229	ortholog_one2one	MI:0915	ENSBTAG00000001069	P04637	High	Lymph node; Cerebral cortex; Pons; Heart; Liver; Gallbladder; Car con; Car ips; Ampulla; Muscle; Spleen; Blood
ENSBTAG00000000753	Q8N2W9	ENSG00000105229	ortholog_one2one	MI:0915	ENSBTAG00000002835	Q15797	High	Lymph node; Cerebral cortex; Pons; Heart; Liver; Gallbladder; Car con; Car ips; Ampulla; Muscle; Spleen; Blood
ENSBTAG00000019909	Q8N6T7	ENSG00000077463	ortholog_one2one	MI:0915	ENSBTAG00000012460	Q9UKW6	Hypothetical II	Lymph node; Cerebral cortex; Pons; Heart; Liver; Gallbladder; Car con; Car ips; Ampulla; Muscle; Spleen; Blood
ENSBTAG00000019909	Q8N6T7	ENSG00000077463	ortholog_one2one	MI:0407	ENSBTAG00000013895	Q04206	Hypothetical II	Lymph node; Cerebral cortex; Pons; Heart; Liver; Gallbladder; Car con; Car ips; Ampulla; Muscle; Spleen; Blood
ENSBTAG00000019909	Q8N6T7	ENSG00000077463	ortholog_one2one	MI:0915	ENSBTAG00000013895	Q04206	Hypothetical II	Lymph node; Cerebral cortex; Pons; Heart; Liver; Gallbladder; Car con; Car ips; Ampulla; Muscle; Spleen; Blood
ENSBTAG00000019909	Q8N6T7	ENSG00000077463	ortholog_one2one	MI:0915	ENSBTAG00000008409	P01106	Hypothetical II	Lymph node; Cerebral cortex; Pons; Heart; Liver; Gallbladder; Car con; Car ips; Ampulla; Muscle; Spleen; Blood
ENSBTAG00000019909	Q8N6T7	ENSG00000077463	ortholog_one2one	MI:0915	ENSBTAG00000012946	Q03933	Hypothetical II	Lymph node; Cerebral cortex; Pons; Heart; Liver; Gallbladder; Car con; Car ips; Ampulla; Muscle; Spleen; Blood
ENSBTAG00000017945	Q8N8B7	ENSG00000176896	ortholog_one2many	MI:0915	ENSBTAG00000010819	Q6NT76	Hypothetical III	Lymph node; Cerebral cortex; Pons; Heart; Liver; Gallbladder; Car con; Car ips; Ampulla; Muscle; Spleen; Blood
ENSBTAG00000017945	Q8N8B7	ENSG00000176896	ortholog_one2many	MI:0915	ENSBTAG00000015751	P50221	Hypothetical III	Lymph node; Cerebral cortex; Pons; Heart; Liver; Gallbladder; Car con; Car ips; Ampulla; Muscle; Spleen; Blood
ENSBTAG00000002333	Q8R1H0	ENSMUSG00000059325	ortholog_one2one	MI:0915	ENSBTAG00000006919	P97471	Hypothetical II	Lymph node; Cerebral cortex; Pons; Heart; Liver; Gallbladder; Car con; Car ips; Ampulla; Muscle; Spleen; Blood
ENSBTAG00000002333	Q8R1H0	ENSMUSG00000059325	ortholog_one2one	MI:0915	ENSBTAG00000006919	Q13485	Hypothetical II	Lymph node; Cerebral cortex; Pons; Heart; Liver; Gallbladder; Car con; Car ips; Ampulla; Muscle; Spleen; Blood
ENSBTAG00000014697	Q8TAQ2	ENSG00000139613	ortholog_one2one	MI:0915	ENSBTAG00000019359	Q13127	Hypothetical I	Lymph node; Cerebral cortex; Pons; Heart; Liver; Gallbladder; Car con; Car ips; Ampulla; Muscle; Spleen; Blood
ENSBTAG00000014697	Q8TAQ2	ENSG00000139613	ortholog_one2one	MI:0915	ENSBTAG00000038428	Q01201	Hypothetical I	Lymph node; Cerebral cortex; Pons; Heart; Liver; Gallbladder; Car con; Car ips; Ampulla; Muscle; Spleen; Blood
ENSBTAG00000014697	Q8TAQ2	ENSG00000139613	ortholog_one2one	MI:0915	ENSBTAG00000008409	P01106	Hypothetical I	Lymph node; Cerebral cortex; Pons; Heart; Liver; Gallbladder; Car con; Car ips; Ampulla; Muscle; Spleen; Blood
ENSBTAG00000014697	Q8TAQ2	ENSG00000139613	ortholog_one2one	MI:0915	ENSBTAG00000011789	Q13127	Hypothetical I	Lymph node; Cerebral cortex; Pons; Heart; Liver; Gallbladder; Car con; Car ips; Ampulla; Muscle; Spleen; Blood
ENSBTAG00000009887	Q92841	ENSG00000100201	ortholog_one2one	MI:0915	ENSBTAG00000013412	O94916	High	Lymph node; Cerebral cortex; Pons; Heart; Liver; Gallbladder; Car con; Car ips; Ampulla; Muscle; Spleen; Blood
ENSBTAG00000009887	Q92841	ENSG00000100201	ortholog_one2one	MI:0407	ENSBTAG00000007159	P03372	High	Lymph node; Cerebral cortex; Pons; Heart; Liver; Gallbladder; Car con; Car ips; Ampulla; Muscle; Spleen; Blood
ENSBTAG00000009887	Q92841	ENSG00000100201	ortholog_one2one	MI:0915	ENSBTAG00000001069	P04637	High	Lymph node; Cerebral cortex; Pons; Heart; Liver; Gallbladder; Car con; Car ips; Ampulla; Muscle; Spleen; Blood
ENSBTAG00000009887	Q92841	ENSG00000100201	ortholog_one2one	MI:0915	ENSBTAG00000013757	P49711	High	Lymph node; Cerebral cortex; Pons; Heart; Liver; Gallbladder; Car con; Car ips; Ampulla; Muscle; Spleen; Blood
ENSBTAG00000030222	Q969R5	ENSG00000100395	ortholog_one2one	MI:0915	ENSBTAG00000019844	Q7Z7K2	Hypothetical II	Lymph node; Cerebral cortex; Pons; Heart; Liver; Gallbladder; Car con; Car ips; Ampulla; Muscle; Spleen; Blood
ENSBTAG00000030222	Q969R5	ENSG00000100395	ortholog_one2one	MI:0915	ENSBTAG00000016735	P10074	Hypothetical II	Lymph node; Cerebral cortex; Pons; Heart; Liver; Gallbladder; Car con; Car ips; Ampulla; Muscle; Spleen; Blood
ENSBTAG00000030222	Q969R5	ENSG00000100395	ortholog_one2one	MI:0915	ENSBTAG00000003602	Q06330	Hypothetical II	Lymph node; Cerebral cortex; Pons; Heart; Liver; Gallbladder; Car con; Car ips; Ampulla; Muscle; Spleen; Blood
ENSBTAG00000030222	Q969R5	ENSG00000100395	ortholog_one2one	MI:0915	ENSBTAG00000015751	P50221	Hypothetical II	Lymph node; Cerebral cortex; Pons; Heart; Liver; Gallbladder; Car con; Car ips; Ampulla; Muscle; Spleen; Blood
ENSBTAG00000030222	Q969R5	ENSG00000100395	ortholog_one2one	MI:0915	ENSBTAG00000021045	O00716	Hypothetical II	Lymph node; Cerebral cortex; Pons; Heart; Liver; Gallbladder; Car con; Car ips; Ampulla; Muscle; Spleen; Blood
ENSBTAG00000030222	Q969R5	ENSG00000100395	ortholog_one2one	MI:0915	ENSBTAG00000007629	Q9NVV9	Hypothetical II	Lymph node; Cerebral cortex; Pons; Heart; Liver; Gallbladder; Car con; Car ips; Ampulla; Muscle; Spleen; Blood
ENSBTAG00000030222	Q969R5	ENSG00000100395	ortholog_one2one	MI:0915	ENSBTAG00000007730	P08048	Hypothetical II	Lymph node; Cerebral cortex; Pons; Heart; Liver; Gallbladder; Car con; Car ips; Ampulla; Muscle; Spleen; Blood
ENSBTAG00000030222	Q969R5	ENSG00000100395	ortholog_one2one	MI:0915	ENSBTAG00000038610	Q9HCK0	Hypothetical II	Lymph node; Cerebral cortex; Pons; Heart; Liver; Gallbladder; Car con; Car ips; Ampulla; Muscle; Spleen; Blood
ENSBTAG00000030222	Q969R5	ENSG00000100395	ortholog_one2one	MI:0915	ENSBTAG00000017994	P61244	Hypothetical II	Lymph node; Cerebral cortex; Pons; Heart; Liver; Gallbladder; Car con; Car ips; Ampulla; Muscle; Spleen; Blood
ENSBTAG00000030222	Q969R5	ENSG00000100395	ortholog_one2one	MI:0915	ENSBTAG00000010291	Q9NYW8	Hypothetical II	Lymph node; Cerebral cortex; Pons; Heart; Liver; Gallbladder; Car con; Car ips; Ampulla; Muscle; Spleen; Blood
ENSBTAG00000030222	Q969R5	ENSG00000100395	ortholog_one2one	MI:0915	ENSBTAG00000007359	O75360	Hypothetical II	Lymph node; Cerebral cortex; Pons; Heart; Liver; Gallbladder; Car con; Car ips; Ampulla; Muscle; Spleen; Blood
ENSBTAG00000001707	Q96RL1	ENSG00000087206	ortholog_one2one	MI:0915	ENSBTAG00000004154	P12757	High	Lymph node; Cerebral cortex; Pons; Heart; Liver; Gallbladder; Car con; Car ips; Ampulla; Muscle; Spleen; Blood
ENSBTAG00000013123	Q99623	ENSG00000215021	ortholog_one2one	MI:0915	ENSBTAG00000007159	P03372	High	Lymph node; Cerebral cortex; Pons; Heart; Liver; Gallbladder; Car con; Car ips; Ampulla; Muscle; Spleen; Blood
ENSBTAG00000013123	Q99623	ENSG00000215021	ortholog_one2one	MI:0915	ENSBTAG00000019495	Q99594	High	Lymph node; Cerebral cortex; Pons; Heart; Liver; Gallbladder; Car con; Car ips; Ampulla; Muscle; Spleen; Blood
ENSBTAG00000013123	Q99623	ENSG00000215021	ortholog_one2one	MI:0915	ENSBTAG00000008523	P19532	High	Lymph node; Cerebral cortex; Pons; Heart; Liver; Gallbladder; Car con; Car ips; Ampulla; Muscle; Spleen; Blood
ENSBTAG00000013123	Q99623	ENSG00000215021	ortholog_one2one	MI:0915	ENSBTAG00000019800	Q13761	High	Lymph node; Cerebral cortex; Pons; Heart; Liver; Gallbladder; Car con; Car ips; Ampulla; Muscle; Spleen; Blood
ENSBTAG00000013627	Q99729	ENSG00000197451	ortholog_one2one	MI:0915	ENSBTAG00000015460	Q9H3D4	Hypothetical III	Lymph node; Cerebral cortex; Pons; Heart; Liver; Gallbladder; Car con; Car ips; Ampulla; Muscle; Spleen; Blood
ENSBTAG00000013627	Q99729	ENSG00000197451	ortholog_one2one	MI:0915	ENSBTAG00000017368	P62960	Hypothetical III	Lymph node; Cerebral cortex; Pons; Heart; Liver; Gallbladder; Car con; Car ips; Ampulla; Muscle; Spleen; Blood
ENSBTAG00000011224	Q99967	ENSG00000164442	ortholog_one2one	MI:0915	ENSBTAG00000012116	P41235	High	Lymph node; Cerebral cortex; Pons; Heart; Liver; Gallbladder; Car con; Car ips; Ampulla; Muscle; Spleen; Blood
ENSBTAG00000011224	Q99967	ENSG00000164442	ortholog_one2one	MI:0915	ENSBTAG00000020426	Q92481	High	Lymph node; Cerebral cortex; Pons; Heart; Liver; Gallbladder; Car con; Car ips; Ampulla; Muscle; Spleen; Blood
ENSBTAG00000011224	Q99967	ENSG00000164442	ortholog_one2one	MI:0915	ENSBTAG00000001250	P05549	High	Lymph node; Cerebral cortex; Pons; Heart; Liver; Gallbladder; Car con; Car ips; Ampulla; Muscle; Spleen; Blood
ENSBTAG00000011224	Q99967	ENSG00000164442	ortholog_one2one	MI:0915	ENSBTAG00000002065	Q92754	High	Lymph node; Cerebral cortex; Pons; Heart; Liver; Gallbladder; Car con; Car ips; Ampulla; Muscle; Spleen; Blood
ENSBTAG00000012152	Q99K48	ENSMUSG00000031311	ortholog_one2one	MI:0915	ENSBTAG00000021709	P17433	High	Lymph node; Cerebral cortex; Pons; Heart; Liver; Gallbladder; Car con; Car ips; Ampulla; Muscle; Spleen; Blood
ENSBTAG00000002333	Q9BPY8	ENSG00000171476	ortholog_one2one	MI:0915	ENSBTAG00000002586	Q99081	Hypothetical II	Lymph node; Cerebral cortex; Pons; Heart; Liver; Gallbladder; Car con; Car ips; Ampulla; Muscle; Spleen; Blood
ENSBTAG00000046092	Q9BY41	ENSG00000147099	ortholog_one2one	MI:0407	ENSBTAG00000001069	P04637	Hypothetical II	Lymph node; Cerebral cortex; Pons; Heart; Liver; Gallbladder; Car con; Car ips; Ampulla; Muscle; Spleen; Blood
ENSBTAG00000046092	Q9BY41	ENSG00000147099	ortholog_one2one	MI:0915	ENSBTAG00000021523	P40763	Hypothetical II	Lymph node; Cerebral cortex; Pons; Heart; Liver; Gallbladder; Car con; Car ips; Ampulla; Muscle; Spleen; Blood
ENSBTAG00000013856	Q9CYZ8	ENSMUSG00000003992	ortholog_one2one	MI:0915	ENSBTAG00000005029	P22091	Hypothetical III	Lymph node; Cerebral cortex; Pons; Heart; Liver; Gallbladder; Car con; Car ips; Ampulla; Muscle; Spleen; Blood
ENSBTAG00000013856	Q9CYZ8	ENSMUSG00000003992	ortholog_one2one	MI:0915	ENSBTAG00000013499	Q9WUH2	Hypothetical III	Lymph node; Cerebral cortex; Pons; Heart; Liver; Gallbladder; Car con; Car ips; Ampulla; Muscle; Spleen; Blood
ENSBTAG00000001807	Q9DBR0	ENSMUSG00000024045	ortholog_one2one	MI:0915	ENSBTAG00000020270	P25799	Hypothetical II	Lymph node; Cerebral cortex; Pons; Heart; Liver; Gallbladder; Car con; Car ips; Ampulla; Muscle; Spleen; Blood
ENSBTAG00000007812	Q9ERS2	ENSMUSG00000036199	ortholog_one2one	MI:0915	ENSBTAG00000021523	P42227	Hypothetical II	Lymph node; Cerebral cortex; Pons; Heart; Liver; Gallbladder; Car con; Car ips; Ampulla; Muscle; Spleen; Blood
ENSBTAG00000002495	Q9ESU6	ENSMUSG00000024002	ortholog_one2one	MI:0915	ENSBTAG00000013895	Q04206	Hypothetical II	Lymph node; Cerebral cortex; Pons; Heart; Liver; Gallbladder; Car con; Car ips; Ampulla; Muscle; Spleen; Blood
ENSBTAG00000002495	Q9ESU6	ENSMUSG00000024002	ortholog_one2one	MI:0407	ENSBTAG00000013895	Q04206	Hypothetical II	Lymph node; Cerebral cortex; Pons; Heart; Liver; Gallbladder; Car con; Car ips; Ampulla; Muscle; Spleen; Blood
ENSBTAG00000008753	Q9H0E9	ENSG00000112983	ortholog_one2one	MI:0915	ENSBTAG00000021045	O00716	Hypothetical III	Lymph node; Cerebral cortex; Pons; Heart; Liver; Gallbladder; Car con; Car ips; Ampulla; Muscle; Spleen; Blood
ENSBTAG00000017783	Q9H2G4	ENSG00000184205	ortholog_one2one	MI:0915	ENSBTAG00000000868	Q6P2D0	Hypothetical II	Lymph node; Cerebral cortex; Pons; Heart; Liver; Gallbladder; Car con; Car ips; Ampulla; Muscle; Spleen; Blood
ENSBTAG00000017783	Q9H2G4	ENSG00000184205	ortholog_one2one	MI:0915	ENSBTAG00000012772	Q5VTD9	Hypothetical II	Lymph node; Cerebral cortex; Pons; Heart; Liver; Gallbladder; Car con; Car ips; Ampulla; Muscle; Spleen; Blood
ENSBTAG00000017783	Q9H2G4	ENSG00000184205	ortholog_one2one	MI:0915	ENSBTAG00000007318	Q8N1G0	Hypothetical II	Lymph node; Cerebral cortex; Pons; Heart; Liver; Gallbladder; Car con; Car ips; Ampulla; Muscle; Spleen; Blood
ENSBTAG00000017783	Q9H2G4	ENSG00000184205	ortholog_one2one	MI:0915	ENSBTAG00000010113	O43167	Hypothetical II	Lymph node; Cerebral cortex; Pons; Heart; Liver; Gallbladder; Car con; Car ips; Ampulla; Muscle; Spleen; Blood
ENSBTAG00000017783	Q9H2G4	ENSG00000184205	ortholog_one2one	MI:0915	ENSBTAG00000003465	Q86UD4	Hypothetical II	Lymph node; Cerebral cortex; Pons; Heart; Liver; Gallbladder; Car con; Car ips; Ampulla; Muscle; Spleen; Blood
ENSBTAG00000017783	Q9H2G4	ENSG00000184205	ortholog_one2one	MI:0915	ENSBTAG00000039916	Q15796	Hypothetical II	Lymph node; Cerebral cortex; Pons; Heart; Liver; Gallbladder; Car con; Car ips; Ampulla; Muscle; Spleen; Blood
ENSBTAG00000017783	Q9H2G4	ENSG00000184205	ortholog_one2one	MI:0915	ENSBTAG00000019472	P04150	Hypothetical II	Lymph node; Cerebral cortex; Pons; Heart; Liver; Gallbladder; Car con; Car ips; Ampulla; Muscle; Spleen; Blood
ENSBTAG00000017783	Q9H2G4	ENSG00000184205	ortholog_one2one	MI:0915	ENSBTAG00000019885	Q8ND82	Hypothetical II	Lymph node; Cerebral cortex; Pons; Heart; Liver; Gallbladder; Car con; Car ips; Ampulla; Muscle; Spleen; Blood
ENSBTAG00000017783	Q9H2G4	ENSG00000184205	ortholog_one2one	MI:0915	ENSBTAG00000016735	P10074	Hypothetical II	Lymph node; Cerebral cortex; Pons; Heart; Liver; Gallbladder; Car con; Car ips; Ampulla; Muscle; Spleen; Blood
ENSBTAG00000004000	Q9HAJ7	ENSG00000164576	ortholog_one2one	MI:0915	ENSBTAG00000010819	Q6NT76	Hypothetical II	Lymph node; Cerebral cortex; Pons; Heart; Liver; Gallbladder; Car con; Car ips; Ampulla; Muscle; Spleen; Blood
ENSBTAG00000000895	Q9HBM6	ENSG00000187325	ortholog_one2one	MI:0915	ENSBTAG00000006199	Q14919	Hypothetical III	Lymph node; Cerebral cortex; Pons; Heart; Liver; Gallbladder; Car con; Car ips; Ampulla; Muscle; Spleen; Blood
ENSBTAG00000011360	Q9HCS7	ENSG00000076924	ortholog_one2one	MI:0915	ENSBTAG00000020012	Q6A068	Hypothetical I	Lymph node; Cerebral cortex; Pons; Heart; Liver; Gallbladder; Car con; Car ips; Ampulla; Muscle; Spleen; Blood
ENSBTAG00000011360	Q9HCS7	ENSG00000076924	ortholog_one2one	MI:0915	ENSBTAG00000009199	Q9BZE0	Hypothetical I	Lymph node; Cerebral cortex; Pons; Heart; Liver; Gallbladder; Car con; Car ips; Ampulla; Muscle; Spleen; Blood
ENSBTAG00000000753	Q9JM05	ENSMUSG00000004934	ortholog_one2one	MI:0915	ENSBTAG00000013895	Q04207	High	Lymph node; Cerebral cortex; Pons; Heart; Liver; Gallbladder; Car con; Car ips; Ampulla; Muscle; Spleen; Blood
ENSBTAG00000015109	Q9JM55	ENSMUSG00000048546	ortholog_one2one	MI:0915	ENSBTAG00000016414	P48281	Hypothetical III	Lymph node; Cerebral cortex; Pons; Heart; Liver; Gallbladder; Car con; Car ips; Ampulla; Muscle; Spleen; Blood
ENSBTAG00000005905	Q9NS56	ENSG00000197579	ortholog_one2one	MI:0915	ENSBTAG00000021158	Q01826	Hypothetical II	Lymph node; Cerebral cortex; Pons; Heart; Liver; Gallbladder; Car con; Car ips; Ampulla; Muscle; Spleen; Blood
ENSBTAG00000005905	Q9NS56	ENSG00000197579	ortholog_one2one	MI:0915	ENSBTAG00000001069	P02340	Hypothetical II	Lymph node; Cerebral cortex; Pons; Heart; Liver; Gallbladder; Car con; Car ips; Ampulla; Muscle; Spleen; Blood
ENSBTAG00000005905	Q9NS56	ENSG00000197579	ortholog_one2one	MI:0915	ENSBTAG00000001069	P04637	Hypothetical II	Lymph node; Cerebral cortex; Pons; Heart; Liver; Gallbladder; Car con; Car ips; Ampulla; Muscle; Spleen; Blood
ENSBTAG00000008733	Q9QYH6	ENSMUSG00000025151	ortholog_one2one	MI:0915	ENSBTAG00000018645	P70396	High	Lymph node; Cerebral cortex; Pons; Heart; Liver; Gallbladder; Car con; Car ips; Ampulla; Muscle; Spleen; Blood
ENSBTAG00000008733	Q9QYH6	ENSMUSG00000025151	ortholog_one2one	MI:0915	ENSBTAG00000013873	Q03358	High	Lymph node; Cerebral cortex; Pons; Heart; Liver; Gallbladder; Car con; Car ips; Ampulla; Muscle; Spleen; Blood
ENSBTAG00000008733	Q9QYH6	ENSMUSG00000025151	ortholog_one2one	MI:0407	ENSBTAG00000013873	Q03358	High	Lymph node; Cerebral cortex; Pons; Heart; Liver; Gallbladder; Car con; Car ips; Ampulla; Muscle; Spleen; Blood
ENSBTAG00000008733	Q9QYH6	ENSMUSG00000025151	ortholog_one2one	MI:0915	ENSBTAG00000015904	P51448	High	Lymph node; Cerebral cortex; Pons; Heart; Liver; Gallbladder; Car con; Car ips; Ampulla; Muscle; Spleen; Blood
ENSBTAG00000008733	Q9QYH6	ENSMUSG00000025151	ortholog_one2one	MI:0407	ENSBTAG00000010875	P13297	High	Lymph node; Cerebral cortex; Pons; Heart; Liver; Gallbladder; Car con; Car ips; Ampulla; Muscle; Spleen; Blood
ENSBTAG00000015820	Q9UBK9	ENSG00000126756	ortholog_one2one	MI:0915	ENSBTAG00000007159	P03372	Hypothetical II	Lymph node; Cerebral cortex; Pons; Heart; Liver; Gallbladder; Car con; Car ips; Ampulla; Muscle; Spleen; Blood
ENSBTAG00000015820	Q9UBK9	ENSG00000126756	ortholog_one2one	MI:0915	ENSBTAG00000013895	Q04206	Hypothetical II	Lymph node; Cerebral cortex; Pons; Heart; Liver; Gallbladder; Car con; Car ips; Ampulla; Muscle; Spleen; Blood
ENSBTAG00000015820	Q9UBK9	ENSG00000126756	ortholog_one2one	MI:0407	ENSBTAG00000005871	Q03112	Hypothetical II	Lymph node; Cerebral cortex; Pons; Heart; Liver; Gallbladder; Car con; Car ips; Ampulla; Muscle; Spleen; Blood
ENSBTAG00000015820	Q9UBK9	ENSG00000126756	ortholog_one2one	MI:0407	ENSBTAG00000013895	Q04206	Hypothetical II	Lymph node; Cerebral cortex; Pons; Heart; Liver; Gallbladder; Car con; Car ips; Ampulla; Muscle; Spleen; Blood
ENSBTAG00000015820	Q9UBK9	ENSG00000126756	ortholog_one2one	MI:0915	ENSBTAG00000002065	Q92754	Hypothetical II	Lymph node; Cerebral cortex; Pons; Heart; Liver; Gallbladder; Car con; Car ips; Ampulla; Muscle; Spleen; Blood
ENSBTAG00000015820	Q9UBK9	ENSG00000126756	ortholog_one2one	MI:0915	ENSBTAG00000005871	Q03112	Hypothetical II	Lymph node; Cerebral cortex; Pons; Heart; Liver; Gallbladder; Car con; Car ips; Ampulla; Muscle; Spleen; Blood
ENSBTAG00000005249	Q9UBS8	ENSG00000013561	ortholog_one2one	MI:0915	ENSBTAG00000021795	P20823	High	Lymph node; Cerebral cortex; Pons; Heart; Liver; Gallbladder; Car con; Car ips; Ampulla; Muscle; Spleen; Blood
ENSBTAG00000017362	Q9ULM6	ENSG00000113300	ortholog_one2one	MI:0915	ENSBTAG00000020270	P19838	Hypothetical III	Lymph node; Cerebral cortex; Pons; Heart; Liver; Gallbladder; Car con; Car ips; Ampulla; Muscle; Spleen; Blood
ENSBTAG00000010439	Q9ULX6	ENSG00000011243	ortholog_one2one	MI:0915	ENSBTAG00000004602	P78337	Hypothetical III	Lymph node; Cerebral cortex; Pons; Heart; Liver; Gallbladder; Car con; Car ips; Ampulla; Muscle; Spleen; Blood
ENSBTAG00000010439	Q9ULX6	ENSG00000011243	ortholog_one2one	MI:0915	ENSBTAG00000020425	Q7Z6R9	Hypothetical III	Lymph node; Cerebral cortex; Pons; Heart; Liver; Gallbladder; Car con; Car ips; Ampulla; Muscle; Spleen; Blood
ENSBTAG00000010439	Q9ULX6	ENSG00000011243	ortholog_one2one	MI:0915	ENSBTAG00000039916	Q15796	Hypothetical III	Lymph node; Cerebral cortex; Pons; Heart; Liver; Gallbladder; Car con; Car ips; Ampulla; Muscle; Spleen; Blood
ENSBTAG00000010439	Q9ULX6	ENSG00000011243	ortholog_one2one	MI:0915	ENSBTAG00000020601	Q8N895	Hypothetical III	Lymph node; Cerebral cortex; Pons; Heart; Liver; Gallbladder; Car con; Car ips; Ampulla; Muscle; Spleen; Blood
ENSBTAG00000010439	Q9ULX6	ENSG00000011243	ortholog_one2one	MI:0915	ENSBTAG00000017800	Q9NQL9	Hypothetical III	Lymph node; Cerebral cortex; Pons; Heart; Liver; Gallbladder; Car con; Car ips; Ampulla; Muscle; Spleen; Blood
ENSBTAG00000017064	Q9UNL4	ENSG00000111653	ortholog_one2one	MI:0915	ENSBTAG00000010875	P28360	High	Lymph node; Cerebral cortex; Pons; Heart; Liver; Gallbladder; Car con; Car ips; Ampulla; Muscle; Spleen; Blood
ENSBTAG00000017064	Q9UNL4	ENSG00000111653	ortholog_one2one	MI:0915	ENSBTAG00000001069	P04637	High	Lymph node; Cerebral cortex; Pons; Heart; Liver; Gallbladder; Car con; Car ips; Ampulla; Muscle; Spleen; Blood
ENSBTAG00000002058	Q9Y294	ENSG00000111875	ortholog_one2one	MI:0915	ENSBTAG00000007159	P03372	Hypothetical II	Lymph node; Cerebral cortex; Pons; Heart; Liver; Gallbladder; Car con; Car ips; Ampulla; Muscle; Spleen; Blood
ENSBTAG00000002058	Q9Y294	ENSG00000111875	ortholog_one2one	MI:0407	ENSBTAG00000007159	P03372	Hypothetical II	Lymph node; Cerebral cortex; Pons; Heart; Liver; Gallbladder; Car con; Car ips; Ampulla; Muscle; Spleen; Blood
ENSBTAG00000006588	Q9Y3M2	ENSG00000100211	ortholog_one2one	MI:0915	ENSBTAG00000011234	O43524	High	Lymph node; Cerebral cortex; Pons; Heart; Liver; Gallbladder; Car con; Car ips; Ampulla; Muscle; Spleen; Blood
ENSBTAG00000006588	Q9Y3M2	ENSG00000100211	ortholog_one2one	MI:0915	ENSBTAG00000030836	Q9ULJ3	High	Lymph node; Cerebral cortex; Pons; Heart; Liver; Gallbladder; Car con; Car ips; Ampulla; Muscle; Spleen; Blood
ENSBTAG00000008733	Q9Y5V3	ENSG00000179222	ortholog_one2one	MI:0915	ENSBTAG00000004602	P78337	High	Lymph node; Cerebral cortex; Pons; Heart; Liver; Gallbladder; Car con; Car ips; Ampulla; Muscle; Spleen; Blood
ENSBTAG00000008733	Q9Y5V3	ENSG00000179222	ortholog_one2one	MI:0915	ENSBTAG00000005606	P31274	High	Lymph node; Cerebral cortex; Pons; Heart; Liver; Gallbladder; Car con; Car ips; Ampulla; Muscle; Spleen; Blood
ENSBTAG00000008733	Q9Y5V3	ENSG00000179222	ortholog_one2one	MI:0915	ENSBTAG00000001252	P15822	High	Lymph node; Cerebral cortex; Pons; Heart; Liver; Gallbladder; Car con; Car ips; Ampulla; Muscle; Spleen; Blood
ENSBTAG00000008733	Q9Y5V3	ENSG00000179222	ortholog_one2one	MI:0915	ENSBTAG00000007359	O75360	High	Lymph node; Cerebral cortex; Pons; Heart; Liver; Gallbladder; Car con; Car ips; Ampulla; Muscle; Spleen; Blood
ENSBTAG00000008733	Q9Y5V3	ENSG00000179222	ortholog_one2one	MI:0915	ENSBTAG00000004761	O75593	High	Lymph node; Cerebral cortex; Pons; Heart; Liver; Gallbladder; Car con; Car ips; Ampulla; Muscle; Spleen; Blood
ENSBTAG00000008733	Q9Y5V3	ENSG00000179222	ortholog_one2one	MI:0915	ENSBTAG00000004822	P56693	High	Lymph node; Cerebral cortex; Pons; Heart; Liver; Gallbladder; Car con; Car ips; Ampulla; Muscle; Spleen; Blood
ENSBTAG00000008733	Q9Y5V3	ENSG00000179222	ortholog_one2one	MI:0915	ENSBTAG00000014751	Q15915	High	Lymph node; Cerebral cortex; Pons; Heart; Liver; Gallbladder; Car con; Car ips; Ampulla; Muscle; Spleen; Blood
ENSBTAG00000008733	Q9Y5V3	ENSG00000179222	ortholog_one2one	MI:0915	ENSBTAG00000010003	O43711	High	Lymph node; Cerebral cortex; Pons; Heart; Liver; Gallbladder; Car con; Car ips; Ampulla; Muscle; Spleen; Blood
ENSBTAG00000008733	Q9Y5V3	ENSG00000179222	ortholog_one2one	MI:0915	ENSBTAG00000003238	P50222	High	Lymph node; Cerebral cortex; Pons; Heart; Liver; Gallbladder; Car con; Car ips; Ampulla; Muscle; Spleen; Blood
ENSBTAG00000008733	Q9Y5V3	ENSG00000179222	ortholog_one2one	MI:0915	ENSBTAG00000047944	Q9BWX5	High	Lymph node; Cerebral cortex; Pons; Heart; Liver; Gallbladder; Car con; Car ips; Ampulla; Muscle; Spleen; Blood
ENSBTAG00000008733	Q9Y5V3	ENSG00000179222	ortholog_one2one	MI:0915	ENSBTAG00000009863	O14503	High	Lymph node; Cerebral cortex; Pons; Heart; Liver; Gallbladder; Car con; Car ips; Ampulla; Muscle; Spleen; Blood
ENSBTAG00000008733	Q9Y5V3	ENSG00000179222	ortholog_one2one	MI:0915	ENSBTAG00000009046	O95947	High	Lymph node; Cerebral cortex; Pons; Heart; Liver; Gallbladder; Car con; Car ips; Ampulla; Muscle; Spleen; Blood
ENSBTAG00000020933	Q9Y5Z7	ENSG00000111727	ortholog_one2one	MI:0915	ENSBTAG00000011234	O43524	Hypothetical II	Lymph node; Cerebral cortex; Pons; Heart; Liver; Gallbladder; Car con; Car ips; Ampulla; Muscle; Spleen; Blood
ENSBTAG00000003543	Q9Z2X8	ENSMUSG00000003308	ortholog_one2one	MI:0915	ENSBTAG00000019255	Q16236	Hypothetical I	Lymph node; Cerebral cortex; Pons; Heart; Liver; Gallbladder; Car con; Car ips; Ampulla; Muscle; Spleen; Blood
ENSBTAG00000003543	Q9Z2X8	ENSMUSG00000003308	ortholog_one2one	MI:0407	ENSBTAG00000019255	Q60795	Hypothetical I	Lymph node; Cerebral cortex; Pons; Heart; Liver; Gallbladder; Car con; Car ips; Ampulla; Muscle; Spleen; Blood
ENSBTAG00000013538	O75381	ENSG00000142655	ortholog_one2one	MI:0915	ENSBTAG00000015334	Q9UKY1	Hypothetical I	Lymph node; Cerebral cortex; Pons; Heart; Liver; Gallbladder; Car con; Car ips; Ampulla; Muscle; Spleen; Jenunum; Blood
ENSBTAG00000006481	O95602	ENSG00000068654	ortholog_one2one	MI:0915	ENSBTAG00000016462	P15884	Hypothetical III	Lymph node; Cerebral cortex; Pons; Heart; Liver; Gallbladder; Car con; Car ips; Ampulla; Muscle; Spleen; Jenunum; Blood
ENSBTAG00000006481	O95602	ENSG00000068654	ortholog_one2one	MI:0915	ENSBTAG00000003238	P50222	Hypothetical III	Lymph node; Cerebral cortex; Pons; Heart; Liver; Gallbladder; Car con; Car ips; Ampulla; Muscle; Spleen; Jenunum; Blood
ENSBTAG00000006481	O95602	ENSG00000068654	ortholog_one2one	MI:0915	ENSBTAG00000015386	Q04864	Hypothetical III	Lymph node; Cerebral cortex; Pons; Heart; Liver; Gallbladder; Car con; Car ips; Ampulla; Muscle; Spleen; Jenunum; Blood
ENSBTAG00000004004	Q9Y534	ENSG00000172346	ortholog_one2one	MI:0915	ENSBTAG00000003238	P50222	Hypothetical III	Lymph node; Cerebral cortex; Pons; Heart; Liver; Gallbladder; Car con; Car ips; Ampulla; Spleen
ENSBTAG00000032018	P17027	ENSG00000167377	ortholog_one2one	MI:0915	ENSBTAG00000003238	P50222	Hypothetical III	Lymph node; Cerebral cortex; Pons; Heart; Liver; Gallbladder; Car con; Car ips; Ampulla; Spleen; Blood
ENSBTAG00000025426	Q96L73	ENSG00000165671	ortholog_one2one	MI:0915	ENSBTAG00000013895	Q04206	Hypothetical I	Lymph node; Cerebral cortex; Pons; Heart; Liver; Gallbladder;Car ips; Ampulla; Muscle; Spleen
ENSBTAG00000012418	Q9ULK4	ENSG00000112282	ortholog_one2one	MI:0915	ENSBTAG00000015887	Q9UPW0	Hypothetical I	Lymph node; Cerebral cortex; Pons; Heart; Liver;Car con; Car ips; Ampulla; Muscle; Spleen
ENSBTAG00000009961	Q66K89	ENSG00000167967	ortholog_one2one	MI:0915	ENSBTAG00000007589	O15198	Hypothetical III	Lymph node; Cerebral cortex; Pons; Heart; Liver;Car con; Car ips; Ampulla; Muscle; Spleen; Jenunum; Blood
ENSBTAG00000018112	O60907	ENSG00000101849	ortholog_one2many	MI:0915	ENSBTAG00000017409	O60479	High	Lymph node; Cerebral cortex; Pons; Heart; Liver;Car con; Car ips; Spleen; Blood
ENSBTAG00000006268	O88522	ENSMUSG00000004221	ortholog_one2one	MI:0915	ENSBTAG00000047680	P70434	Hypothetical II	Lymph node; Cerebral cortex; Pons; Heart;Gallbladder; Car con; Car ips; Ampulla; Muscle; Spleen
ENSBTAG00000017061	Q9H4L7	ENSG00000163104	ortholog_one2one	MI:0915	ENSBTAG00000008409	P01106	Hypothetical III	Lymph node; Cerebral cortex; Pons; Heart;Gallbladder; Car con; Car ips; Ampulla; Muscle; Spleen
ENSBTAG00000006268	Q9Y6K9	ENSG00000269335	ortholog_one2one	MI:0915	ENSBTAG00000008409	P01106	Hypothetical II	Lymph node; Cerebral cortex; Pons; Heart;Gallbladder; Car con; Car ips; Ampulla; Muscle; Spleen
ENSBTAG00000002736	P13864	ENSMUSG00000004099	ortholog_one2one	MI:0915	ENSBTAG00000006335	P52633	High	Lymph node; Cerebral cortex; Pons; Heart;Gallbladder; Car con; Car ips; Ampulla; Muscle; Spleen; Blood
ENSBTAG00000002736	P26358	ENSG00000130816	ortholog_one2one	MI:0915	ENSBTAG00000009426	Q15910	High	Lymph node; Cerebral cortex; Pons; Heart;Gallbladder; Car con; Car ips; Ampulla; Muscle; Spleen; Blood
ENSBTAG00000011911	Q8NI08	ENSG00000111912	ortholog_one2many	MI:0915	ENSBTAG00000021037	P27540	Hypothetical III	Lymph node; Cerebral cortex; Pons; Heart;Gallbladder; Car con; Car ips; Ampulla; Muscle; Spleen; Blood
ENSBTAG00000011911	Q8NI08	ENSG00000111912	ortholog_one2many	MI:0915	ENSBTAG00000007746	P35869	Hypothetical III	Lymph node; Cerebral cortex; Pons; Heart;Gallbladder; Car con; Car ips; Ampulla; Muscle; Spleen; Blood
ENSBTAG00000011849	Q92769	ENSG00000196591	ortholog_one2one	MI:0915	ENSBTAG00000013895	Q04206	High	Lymph node; Cerebral cortex; Pons; Heart;Gallbladder; Car con; Car ips; Ampulla; Muscle; Spleen; Blood
ENSBTAG00000011849	Q92769	ENSG00000196591	ortholog_one2one	MI:0915	ENSBTAG00000017542	Q03181	High	Lymph node; Cerebral cortex; Pons; Heart;Gallbladder; Car con; Car ips; Ampulla; Muscle; Spleen; Blood
ENSBTAG00000011849	Q92769	ENSG00000196591	ortholog_one2one	MI:0915	ENSBTAG00000023372	P04198	High	Lymph node; Cerebral cortex; Pons; Heart;Gallbladder; Car con; Car ips; Ampulla; Muscle; Spleen; Blood
ENSBTAG00000011849	Q92769	ENSG00000196591	ortholog_one2one	MI:0915	ENSBTAG00000003021	P08047	High	Lymph node; Cerebral cortex; Pons; Heart;Gallbladder; Car con; Car ips; Ampulla; Muscle; Spleen; Blood
ENSBTAG00000011849	Q92769	ENSG00000196591	ortholog_one2one	MI:0915	ENSBTAG00000017580	P48382	High	Lymph node; Cerebral cortex; Pons; Heart;Gallbladder; Car con; Car ips; Ampulla; Muscle; Spleen; Blood
ENSBTAG00000011849	Q92769	ENSG00000196591	ortholog_one2one	MI:0915	ENSBTAG00000011001	P11308	High	Lymph node; Cerebral cortex; Pons; Heart;Gallbladder; Car con; Car ips; Ampulla; Muscle; Spleen; Blood
ENSBTAG00000011849	Q92769	ENSG00000196591	ortholog_one2one	MI:0915	ENSBTAG00000020935	Q16665	High	Lymph node; Cerebral cortex; Pons; Heart;Gallbladder; Car con; Car ips; Ampulla; Muscle; Spleen; Blood
ENSBTAG00000011849	Q92769	ENSG00000196591	ortholog_one2one	MI:0915	ENSBTAG00000039916	Q15796	High	Lymph node; Cerebral cortex; Pons; Heart;Gallbladder; Car con; Car ips; Ampulla; Muscle; Spleen; Blood
ENSBTAG00000011849	Q92769	ENSG00000196591	ortholog_one2one	MI:0915	ENSBTAG00000021523	P40763	High	Lymph node; Cerebral cortex; Pons; Heart;Gallbladder; Car con; Car ips; Ampulla; Muscle; Spleen; Blood
ENSBTAG00000011849	Q92769	ENSG00000196591	ortholog_one2one	MI:0915	ENSBTAG00000007783	P10244	High	Lymph node; Cerebral cortex; Pons; Heart;Gallbladder; Car con; Car ips; Ampulla; Muscle; Spleen; Blood
ENSBTAG00000011849	Q92769	ENSG00000196591	ortholog_one2one	MI:0915	ENSBTAG00000000819	P48380	High	Lymph node; Cerebral cortex; Pons; Heart;Gallbladder; Car con; Car ips; Ampulla; Muscle; Spleen; Blood
ENSBTAG00000011849	Q92769	ENSG00000196591	ortholog_one2one	MI:0915	ENSBTAG00000008409	P01106	High	Lymph node; Cerebral cortex; Pons; Heart;Gallbladder; Car con; Car ips; Ampulla; Muscle; Spleen; Blood
ENSBTAG00000011849	Q92769	ENSG00000196591	ortholog_one2one	MI:0915	ENSBTAG00000018019	Q9C0K0	High	Lymph node; Cerebral cortex; Pons; Heart;Gallbladder; Car con; Car ips; Ampulla; Muscle; Spleen; Blood
ENSBTAG00000039246	Q96F44	ENSG00000154370	ortholog_one2one	MI:0915	ENSBTAG00000004561	P26367	Hypothetical II	Lymph node; Cerebral cortex; Pons; Heart;Gallbladder; Car con; Car ips; Ampulla; Muscle; Spleen; Blood
ENSBTAG00000008518	Q71SY5	ENSG00000104973	ortholog_one2one	MI:0915	ENSBTAG00000012500	P10276	Hypothetical III	Lymph node; Cerebral cortex; Pons; Heart;Gallbladder;Car ips; Ampulla; Muscle; Spleen; Jenunum; Blood
ENSBTAG00000008518	Q71SY5	ENSG00000104973	ortholog_one2one	MI:0915	ENSBTAG00000017851	P19793	Hypothetical III	Lymph node; Cerebral cortex; Pons; Heart;Gallbladder;Car ips; Ampulla; Muscle; Spleen; Jenunum; Blood
ENSBTAG00000008518	Q71SY5	ENSG00000104973	ortholog_one2one	MI:0915	ENSBTAG00000019472	P04150	Hypothetical III	Lymph node; Cerebral cortex; Pons; Heart;Gallbladder;Car ips; Ampulla; Muscle; Spleen; Jenunum; Blood
ENSBTAG00000008518	Q71SY5	ENSG00000104973	ortholog_one2one	MI:0915	ENSBTAG00000007159	Q9H2M2	Hypothetical III	Lymph node; Cerebral cortex; Pons; Heart;Gallbladder;Car ips; Ampulla; Muscle; Spleen; Jenunum; Blood
ENSBTAG00000008518	Q71SY5	ENSG00000104973	ortholog_one2one	MI:0915	ENSBTAG00000017851	P28700	Hypothetical III	Lymph node; Cerebral cortex; Pons; Heart;Gallbladder;Car ips; Ampulla; Muscle; Spleen; Jenunum; Blood
ENSBTAG00000008518	Q8VCB2	ENSMUSG00000002968	ortholog_one2one	MI:0915	ENSBTAG00000017851	P28700	Hypothetical III	Lymph node; Cerebral cortex; Pons; Heart;Gallbladder;Car ips; Ampulla; Muscle; Spleen; Jenunum; Blood
ENSBTAG00000008518	Q8VCB2	ENSMUSG00000002968	ortholog_one2one	MI:0915	ENSBTAG00000012500	P11416	Hypothetical III	Lymph node; Cerebral cortex; Pons; Heart;Gallbladder;Car ips; Ampulla; Muscle; Spleen; Jenunum; Blood
ENSBTAG00000008518	Q8VCB2	ENSMUSG00000002968	ortholog_one2one	MI:0915	ENSBTAG00000012500	P10276	Hypothetical III	Lymph node; Cerebral cortex; Pons; Heart;Gallbladder;Car ips; Ampulla; Muscle; Spleen; Jenunum; Blood
ENSBTAG00000008518	Q8VCB2	ENSMUSG00000002968	ortholog_one2one	MI:0915	ENSBTAG00000017851	P19793	Hypothetical III	Lymph node; Cerebral cortex; Pons; Heart;Gallbladder;Car ips; Ampulla; Muscle; Spleen; Jenunum; Blood
ENSBTAG00000003801	Q9UIS9	ENSG00000141644	ortholog_one2one	MI:0915	ENSBTAG00000012500	P10276	Hypothetical III	Lymph node; Cerebral cortex; Pons; Kidney; Heart; Car con; Car ips; Ampulla; Muscle; Spleen; Jenunum; Blood
ENSBTAG00000002370	Q3KQV3	ENSG00000180884	ortholog_one2one	MI:0915	ENSBTAG00000037393	Q9UID6	Hypothetical III	Lymph node; Cerebral cortex; Pons; Kidney; Heart; Car con; Car ips; Ampulla; Spleen
ENSBTAG00000002370	Q3KQV3	ENSG00000180884	ortholog_one2one	MI:0915	ENSBTAG00000020713	Q9BYV9	Hypothetical III	Lymph node; Cerebral cortex; Pons; Kidney; Heart; Car con; Car ips; Ampulla; Spleen
ENSBTAG00000002370	Q3KQV3	ENSG00000180884	ortholog_one2one	MI:0915	ENSBTAG00000027557	Q9H9D4	Hypothetical III	Lymph node; Cerebral cortex; Pons; Kidney; Heart; Car con; Car ips; Ampulla; Spleen
ENSBTAG00000002370	Q3KQV3	ENSG00000180884	ortholog_one2one	MI:0915	ENSBTAG00000010113	O43167	Hypothetical III	Lymph node; Cerebral cortex; Pons; Kidney; Heart; Car con; Car ips; Ampulla; Spleen
ENSBTAG00000002370	Q3KQV3	ENSG00000180884	ortholog_one2one	MI:0915	ENSBTAG00000020754	Q8TF50	Hypothetical III	Lymph node; Cerebral cortex; Pons; Kidney; Heart; Car con; Car ips; Ampulla; Spleen
ENSBTAG00000015376	Q5SRY7	ENSMUSG00000020271	ortholog_one2one	MI:0915	ENSBTAG00000020355	Q60793	High	Lymph node; Cerebral cortex; Pons; Kidney; Heart; Liver; Car ips; Ampulla; Muscle; Jenunum; Blood
ENSBTAG00000015376	Q9UKB1	ENSG00000072803	ortholog_one2one	MI:0915	ENSBTAG00000015151	P32314	High	Lymph node; Cerebral cortex; Pons; Kidney; Heart; Liver; Car ips; Ampulla; Muscle; Jenunum; Blood
ENSBTAG00000015376	Q9UKB1	ENSG00000072803	ortholog_one2one	MI:0915	ENSBTAG00000001146	P31629	High	Lymph node; Cerebral cortex; Pons; Kidney; Heart; Liver; Car ips; Ampulla; Muscle; Jenunum; Blood
ENSBTAG00000015376	Q9UKB1	ENSG00000072803	ortholog_one2one	MI:0915	ENSBTAG00000019359	Q13127	High	Lymph node; Cerebral cortex; Pons; Kidney; Heart; Liver; Car ips; Ampulla; Muscle; Jenunum; Blood
ENSBTAG00000015376	Q9UKB1	ENSG00000072803	ortholog_one2one	MI:0915	ENSBTAG00000020355	Q60793	High	Lymph node; Cerebral cortex; Pons; Kidney; Heart; Liver; Car ips; Ampulla; Muscle; Jenunum; Blood
ENSBTAG00000015376	Q9UKB1	ENSG00000072803	ortholog_one2one	MI:0915	ENSBTAG00000011789	Q13127	High	Lymph node; Cerebral cortex; Pons; Kidney; Heart; Liver; Car ips; Ampulla; Muscle; Jenunum; Blood
ENSBTAG00000015376	Q9UKB1	ENSG00000072803	ortholog_one2one	MI:0915	ENSBTAG00000033174	Q01664	High	Lymph node; Cerebral cortex; Pons; Kidney; Heart; Liver; Car ips; Ampulla; Muscle; Jenunum; Blood
ENSBTAG00000015376	Q9UKB1	ENSG00000072803	ortholog_one2one	MI:0915	ENSBTAG00000001252	P15822	High	Lymph node; Cerebral cortex; Pons; Kidney; Heart; Liver; Car ips; Ampulla; Muscle; Jenunum; Blood
ENSBTAG00000021553	Q15678	ENSG00000152104	ortholog_one2one	MI:0915	ENSBTAG00000030836	Q9ULJ3	High	Lymph node; Cerebral cortex; Pons; Kidney; Heart; Liver; Gallbladder; Car con; Ampulla; Muscle; Spleen
ENSBTAG00000037935	Q61466	ENSMUSG00000023018	ortholog_one2one	MI:0915	ENSBTAG00000001069	P02340	Hypothetical III	Lymph node; Cerebral cortex; Pons; Kidney; Heart; Liver; Gallbladder; Car con; Ampulla; Muscle; Spleen; Blood
ENSBTAG00000037935	Q96GM5	ENSG00000066117	ortholog_one2one	MI:0915	ENSBTAG00000000052	Q96KN3	Hypothetical III	Lymph node; Cerebral cortex; Pons; Kidney; Heart; Liver; Gallbladder; Car con; Ampulla; Muscle; Spleen; Blood
ENSBTAG00000037935	Q96GM5	ENSG00000066117	ortholog_one2one	MI:0915	ENSBTAG00000007159	P03372	Hypothetical III	Lymph node; Cerebral cortex; Pons; Kidney; Heart; Liver; Gallbladder; Car con; Ampulla; Muscle; Spleen; Blood
ENSBTAG00000037935	Q96GM5	ENSG00000066117	ortholog_one2one	MI:0915	ENSBTAG00000020012	Q99459	Hypothetical III	Lymph node; Cerebral cortex; Pons; Kidney; Heart; Liver; Gallbladder; Car con; Ampulla; Muscle; Spleen; Blood
ENSBTAG00000037935	Q96GM5	ENSG00000066117	ortholog_one2one	MI:0915	ENSBTAG00000013596	Q96RI1	Hypothetical III	Lymph node; Cerebral cortex; Pons; Kidney; Heart; Liver; Gallbladder; Car con; Ampulla; Muscle; Spleen; Blood
ENSBTAG00000037935	Q96GM5	ENSG00000066117	ortholog_one2one	MI:0915	ENSBTAG00000038428	Q01201	Hypothetical III	Lymph node; Cerebral cortex; Pons; Kidney; Heart; Liver; Gallbladder; Car con; Ampulla; Muscle; Spleen; Blood
ENSBTAG00000037935	Q96GM5	ENSG00000066117	ortholog_one2one	MI:0915	ENSBTAG00000007359	O75360	Hypothetical III	Lymph node; Cerebral cortex; Pons; Kidney; Heart; Liver; Gallbladder; Car con; Ampulla; Muscle; Spleen; Blood
ENSBTAG00000037935	Q96GM5	ENSG00000066117	ortholog_one2one	MI:0915	ENSBTAG00000011003	Q9UKT9	Hypothetical III	Lymph node; Cerebral cortex; Pons; Kidney; Heart; Liver; Gallbladder; Car con; Ampulla; Muscle; Spleen; Blood
ENSBTAG00000037935	Q96GM5	ENSG00000066117	ortholog_one2one	MI:0915	ENSBTAG00000004835	P31249	Hypothetical III	Lymph node; Cerebral cortex; Pons; Kidney; Heart; Liver; Gallbladder; Car con; Ampulla; Muscle; Spleen; Blood
ENSBTAG00000004126	P58340	ENSG00000178053	ortholog_one2one	MI:0915	ENSBTAG00000010681	Q13133	Hypothetical II	Lymph node; Cerebral cortex; Pons; Kidney; Heart; Liver; Gallbladder; Car con; Ampulla; Muscle; Spleen; Jenunum
ENSBTAG00000003808	Q9UKV0	ENSG00000048052	ortholog_one2one	MI:0915	ENSBTAG00000013279	Q9BZS1	High	Lymph node; Cerebral cortex; Pons; Kidney; Heart; Liver; Gallbladder; Car con; Ampulla; Muscle; Spleen; Jenunum
ENSBTAG00000003808	Q9UKV0	ENSG00000048052	ortholog_one2one	MI:0915	ENSBTAG00000013279	Q9BZS1	High	Lymph node; Cerebral cortex; Pons; Kidney; Heart; Liver; Gallbladder; Car con; Ampulla; Muscle; Spleen; Jenunum
ENSBTAG00000003808	Q9UKV0	ENSG00000048052	ortholog_one2one	MI:0915	ENSBTAG00000020701	Q06413	High	Lymph node; Cerebral cortex; Pons; Kidney; Heart; Liver; Gallbladder; Car con; Ampulla; Muscle; Spleen; Jenunum
ENSBTAG00000003808	Q9UKV0	ENSG00000048052	ortholog_one2one	MI:0915	ENSBTAG00000020701	Q06413	High	Lymph node; Cerebral cortex; Pons; Kidney; Heart; Liver; Gallbladder; Car con; Ampulla; Muscle; Spleen; Jenunum
ENSBTAG00000003808	Q9UKV0	ENSG00000048052	ortholog_one2one	MI:0915	ENSBTAG00000001511	P41182	High	Lymph node; Cerebral cortex; Pons; Kidney; Heart; Liver; Gallbladder; Car con; Ampulla; Muscle; Spleen; Jenunum
ENSBTAG00000003808	Q9UKV0	ENSG00000048052	ortholog_one2one	MI:0915	ENSBTAG00000001511	P41182	High	Lymph node; Cerebral cortex; Pons; Kidney; Heart; Liver; Gallbladder; Car con; Ampulla; Muscle; Spleen; Jenunum
ENSBTAG00000003808	Q9UKV0	ENSG00000048052	ortholog_one2one	MI:0915	ENSBTAG00000014605	P41212	High	Lymph node; Cerebral cortex; Pons; Kidney; Heart; Liver; Gallbladder; Car con; Ampulla; Muscle; Spleen; Jenunum
ENSBTAG00000003808	Q9UKV0	ENSG00000048052	ortholog_one2one	MI:0915	ENSBTAG00000014605	P41212	High	Lymph node; Cerebral cortex; Pons; Kidney; Heart; Liver; Gallbladder; Car con; Ampulla; Muscle; Spleen; Jenunum
ENSBTAG00000007113	Q9Y4A5	ENSG00000196367	ortholog_one2one	MI:0915	ENSBTAG00000012063	Q16254	High	Lymph node; Cerebral cortex; Pons; Kidney; Heart; Liver; Gallbladder; Car con; Ampulla; Muscle; Spleen; Jenunum
ENSBTAG00000007113	Q9Y4A5	ENSG00000196367	ortholog_one2one	MI:0407	ENSBTAG00000008645	P11474	High	Lymph node; Cerebral cortex; Pons; Kidney; Heart; Liver; Gallbladder; Car con; Ampulla; Muscle; Spleen; Jenunum
ENSBTAG00000007113	Q9Y4A5	ENSG00000196367	ortholog_one2one	MI:0915	ENSBTAG00000008409	P01106	High	Lymph node; Cerebral cortex; Pons; Kidney; Heart; Liver; Gallbladder; Car con; Ampulla; Muscle; Spleen; Jenunum
ENSBTAG00000007113	Q9Y4A5	ENSG00000196367	ortholog_one2one	MI:0915	ENSBTAG00000003971	Q01094	High	Lymph node; Cerebral cortex; Pons; Kidney; Heart; Liver; Gallbladder; Car con; Ampulla; Muscle; Spleen; Jenunum
ENSBTAG00000005503	P55345	ENSG00000160310	ortholog_one2one	MI:0915	ENSBTAG00000003971	Q01094	High	Lymph node; Cerebral cortex; Pons; Kidney; Heart; Liver; Gallbladder; Car con; Ampulla; Muscle; Spleen; Jenunum; Blood
ENSBTAG00000005503	P55345	ENSG00000160310	ortholog_one2one	MI:0407	ENSBTAG00000007159	P03372	High	Lymph node; Cerebral cortex; Pons; Kidney; Heart; Liver; Gallbladder; Car con; Ampulla; Muscle; Spleen; Jenunum; Blood
ENSBTAG00000005503	P55345	ENSG00000160310	ortholog_one2one	MI:0915	ENSBTAG00000017851	P19793	High	Lymph node; Cerebral cortex; Pons; Kidney; Heart; Liver; Gallbladder; Car con; Ampulla; Muscle; Spleen; Jenunum; Blood
ENSBTAG00000005503	P55345	ENSG00000160310	ortholog_one2one	MI:0915	ENSBTAG00000008063	Q07869	High	Lymph node; Cerebral cortex; Pons; Kidney; Heart; Liver; Gallbladder; Car con; Ampulla; Muscle; Spleen; Jenunum; Blood
ENSBTAG00000005503	P55345	ENSG00000160310	ortholog_one2one	MI:0915	ENSBTAG00000007159	P03372	High	Lymph node; Cerebral cortex; Pons; Kidney; Heart; Liver; Gallbladder; Car con; Ampulla; Muscle; Spleen; Jenunum; Blood
ENSBTAG00000005503	P55345	ENSG00000160310	ortholog_one2one	MI:0915	ENSBTAG00000004498	Q92731	High	Lymph node; Cerebral cortex; Pons; Kidney; Heart; Liver; Gallbladder; Car con; Ampulla; Muscle; Spleen; Jenunum; Blood
ENSBTAG00000006035	Q9UD71	ENSG00000131771	ortholog_one2one	MI:0915	ENSBTAG00000019312	Q12800	Hypothetical III	Lymph node; Cerebral cortex; Pons; Kidney; Heart; Liver; Gallbladder; Car con; Ampulla; Muscle; Spleen; Jenunum; Blood
ENSBTAG00000047293	P48552	ENSG00000180530	ortholog_one2one	MI:0915	ENSBTAG00000000052	Q96KN3	High	Lymph node; Cerebral cortex; Pons; Kidney; Heart; Liver; Gallbladder; Car con; Car ips; Ampulla; Muscle; Jenunum; Blood
ENSBTAG00000047293	P48552	ENSG00000180530	ortholog_one2one	MI:0407	ENSBTAG00000020601	Q8N895	High	Lymph node; Cerebral cortex; Pons; Kidney; Heart; Liver; Gallbladder; Car con; Car ips; Ampulla; Muscle; Jenunum; Blood
ENSBTAG00000047293	P48552	ENSG00000180530	ortholog_one2one	MI:0915	ENSBTAG00000012500	P10276	High	Lymph node; Cerebral cortex; Pons; Kidney; Heart; Liver; Gallbladder; Car con; Car ips; Ampulla; Muscle; Jenunum; Blood
ENSBTAG00000047293	P48552	ENSG00000180530	ortholog_one2one	MI:0915	ENSBTAG00000007159	P03372	High	Lymph node; Cerebral cortex; Pons; Kidney; Heart; Liver; Gallbladder; Car con; Car ips; Ampulla; Muscle; Jenunum; Blood
ENSBTAG00000047293	Q8CBD1	ENSMUSG00000048490	ortholog_one2one	MI:0915	ENSBTAG00000017729	Q505F1	High	Lymph node; Cerebral cortex; Pons; Kidney; Heart; Liver; Gallbladder; Car con; Car ips; Ampulla; Muscle; Jenunum; Blood
ENSBTAG00000002431	O15164	ENSG00000122779	ortholog_one2one	MI:0915	ENSBTAG00000001069	P04637	High	Lymph node; Cerebral cortex; Pons; Kidney; Heart; Liver; Gallbladder; Car con; Car ips; Ampulla; Muscle; Spleen
ENSBTAG00000002431	O15164	ENSG00000122779	ortholog_one2one	MI:0915	ENSBTAG00000001069	P04637	High	Lymph node; Cerebral cortex; Pons; Kidney; Heart; Liver; Gallbladder; Car con; Car ips; Ampulla; Muscle; Spleen
ENSBTAG00000002431	O15164	ENSG00000122779	ortholog_one2one	MI:0915	ENSBTAG00000007159	P03372	High	Lymph node; Cerebral cortex; Pons; Kidney; Heart; Liver; Gallbladder; Car con; Car ips; Ampulla; Muscle; Spleen
ENSBTAG00000002431	O15164	ENSG00000122779	ortholog_one2one	MI:0915	ENSBTAG00000007159	P03372	High	Lymph node; Cerebral cortex; Pons; Kidney; Heart; Liver; Gallbladder; Car con; Car ips; Ampulla; Muscle; Spleen
ENSBTAG00000027182	P08235	ENSG00000151623	ortholog_one2one	MI:0915	ENSBTAG00000017851	P19793	Hypothetical III	Lymph node; Cerebral cortex; Pons; Kidney; Heart; Liver; Gallbladder; Car con; Car ips; Ampulla; Muscle; Spleen
ENSBTAG00000002431	Q64127	ENSMUSG00000029833	ortholog_one2one	MI:0915	ENSBTAG00000001069	P02340	High	Lymph node; Cerebral cortex; Pons; Kidney; Heart; Liver; Gallbladder; Car con; Car ips; Ampulla; Muscle; Spleen
ENSBTAG00000002431	Q64127	ENSMUSG00000029833	ortholog_one2one	MI:0915	ENSBTAG00000001069	P02340	High	Lymph node; Cerebral cortex; Pons; Kidney; Heart; Liver; Gallbladder; Car con; Car ips; Ampulla; Muscle; Spleen
ENSBTAG00000002431	Q64127	ENSMUSG00000029833	ortholog_one2one	MI:0915	ENSBTAG00000012500	P11416	High	Lymph node; Cerebral cortex; Pons; Kidney; Heart; Liver; Gallbladder; Car con; Car ips; Ampulla; Muscle; Spleen
ENSBTAG00000002431	Q64127	ENSMUSG00000029833	ortholog_one2one	MI:0915	ENSBTAG00000012500	P11416	High	Lymph node; Cerebral cortex; Pons; Kidney; Heart; Liver; Gallbladder; Car con; Car ips; Ampulla; Muscle; Spleen
ENSBTAG00000002431	Q64127	ENSMUSG00000029833	ortholog_one2one	MI:0915	ENSBTAG00000017851	P28700	High	Lymph node; Cerebral cortex; Pons; Kidney; Heart; Liver; Gallbladder; Car con; Car ips; Ampulla; Muscle; Spleen
ENSBTAG00000002431	Q64127	ENSMUSG00000029833	ortholog_one2one	MI:0915	ENSBTAG00000017851	P28700	High	Lymph node; Cerebral cortex; Pons; Kidney; Heart; Liver; Gallbladder; Car con; Car ips; Ampulla; Muscle; Spleen
ENSBTAG00000002431	Q64127	ENSMUSG00000029833	ortholog_one2one	MI:0915	ENSBTAG00000016414	P48281	High	Lymph node; Cerebral cortex; Pons; Kidney; Heart; Liver; Gallbladder; Car con; Car ips; Ampulla; Muscle; Spleen
ENSBTAG00000002431	Q64127	ENSMUSG00000029833	ortholog_one2one	MI:0915	ENSBTAG00000016414	P48281	High	Lymph node; Cerebral cortex; Pons; Kidney; Heart; Liver; Gallbladder; Car con; Car ips; Ampulla; Muscle; Spleen
ENSBTAG00000011087	Q68CP9	ENSG00000189079	ortholog_one2one	MI:0915	ENSBTAG00000021943	Q13952	Hypothetical III	Lymph node; Cerebral cortex; Pons; Kidney; Heart; Liver; Gallbladder; Car con; Car ips; Ampulla; Muscle; Spleen
ENSBTAG00000009939	Q6ZQ38	ENSMUSG00000020114	ortholog_one2one	MI:0915	ENSBTAG00000004380	Q9QXJ2	Hypothetical III	Lymph node; Cerebral cortex; Pons; Kidney; Heart; Liver; Gallbladder; Car con; Car ips; Ampulla; Muscle; Spleen
ENSBTAG00000016332	A0A0C4DG38	ENSG00000071243	ortholog_one2one	MI:0915	ENSBTAG00000007359	O75360	Hypothetical II	Lymph node; Cerebral cortex; Pons; Kidney; Heart; Liver; Gallbladder; Car con; Car ips; Ampulla; Muscle; Spleen; Blood
ENSBTAG00000046625	O35295	ENSMUSG00000094483	ortholog_one2one	MI:0915	ENSBTAG00000004380	Q9QXJ2	High	Lymph node; Cerebral cortex; Pons; Kidney; Heart; Liver; Gallbladder; Car con; Car ips; Ampulla; Muscle; Spleen; Blood
ENSBTAG00000002256	O95619	ENSG00000127337	ortholog_one2one	MI:0915	ENSBTAG00000013029	O00327	Hypothetical III	Lymph node; Cerebral cortex; Pons; Kidney; Heart; Liver; Gallbladder; Car con; Car ips; Ampulla; Muscle; Spleen; Blood
ENSBTAG00000002256	O95619	ENSG00000127337	ortholog_one2one	MI:0915	ENSBTAG00000017994	P61244	Hypothetical III	Lymph node; Cerebral cortex; Pons; Kidney; Heart; Liver; Gallbladder; Car con; Car ips; Ampulla; Muscle; Spleen; Blood
ENSBTAG00000010422	P23804	ENSMUSG00000020184	ortholog_one2one	MI:0915	ENSBTAG00000001069	P02340	High	Lymph node; Cerebral cortex; Pons; Kidney; Heart; Liver; Gallbladder; Car con; Car ips; Ampulla; Muscle; Spleen; Blood
ENSBTAG00000031544	P35638	ENSG00000175197	ortholog_one2one	MI:0915	ENSBTAG00000023929	P15408	High	Lymph node; Cerebral cortex; Pons; Kidney; Heart; Liver; Gallbladder; Car con; Car ips; Ampulla; Muscle; Spleen; Blood
ENSBTAG00000031544	P35638	ENSG00000175197	ortholog_one2one	MI:0407	ENSBTAG00000004139	O14867	High	Lymph node; Cerebral cortex; Pons; Kidney; Heart; Liver; Gallbladder; Car con; Car ips; Ampulla; Muscle; Spleen; Blood
ENSBTAG00000031544	P35638	ENSG00000175197	ortholog_one2one	MI:0407	ENSBTAG00000025405	Q16520	High	Lymph node; Cerebral cortex; Pons; Kidney; Heart; Liver; Gallbladder; Car con; Car ips; Ampulla; Muscle; Spleen; Blood
ENSBTAG00000031544	P35638	ENSG00000175197	ortholog_one2one	MI:0407	ENSBTAG00000017560	P53567	High	Lymph node; Cerebral cortex; Pons; Kidney; Heart; Liver; Gallbladder; Car con; Car ips; Ampulla; Muscle; Spleen; Blood
ENSBTAG00000031544	P35638	ENSG00000175197	ortholog_one2one	MI:0915	ENSBTAG00000017560	P53567	High	Lymph node; Cerebral cortex; Pons; Kidney; Heart; Liver; Gallbladder; Car con; Car ips; Ampulla; Muscle; Spleen; Blood
ENSBTAG00000031544	P35638	ENSG00000175197	ortholog_one2one	MI:0915	ENSBTAG00000009451	Q8WYK2	High	Lymph node; Cerebral cortex; Pons; Kidney; Heart; Liver; Gallbladder; Car con; Car ips; Ampulla; Muscle; Spleen; Blood
ENSBTAG00000031544	P35638	ENSG00000175197	ortholog_one2one	MI:0407	ENSBTAG00000005863	P17544	High	Lymph node; Cerebral cortex; Pons; Kidney; Heart; Liver; Gallbladder; Car con; Car ips; Ampulla; Muscle; Spleen; Blood
ENSBTAG00000031544	P35638	ENSG00000175197	ortholog_one2one	MI:0915	ENSBTAG00000008545	P18847	High	Lymph node; Cerebral cortex; Pons; Kidney; Heart; Liver; Gallbladder; Car con; Car ips; Ampulla; Muscle; Spleen; Blood
ENSBTAG00000031544	P35638	ENSG00000175197	ortholog_one2one	MI:0915	ENSBTAG00000006754	Q10586	High	Lymph node; Cerebral cortex; Pons; Kidney; Heart; Liver; Gallbladder; Car con; Car ips; Ampulla; Muscle; Spleen; Blood
ENSBTAG00000031544	P35638	ENSG00000175197	ortholog_one2one	MI:0407	ENSBTAG00000012046	P17275	High	Lymph node; Cerebral cortex; Pons; Kidney; Heart; Liver; Gallbladder; Car con; Car ips; Ampulla; Muscle; Spleen; Blood
ENSBTAG00000031544	P35638	ENSG00000175197	ortholog_one2one	MI:0915	ENSBTAG00000025405	Q16520	High	Lymph node; Cerebral cortex; Pons; Kidney; Heart; Liver; Gallbladder; Car con; Car ips; Ampulla; Muscle; Spleen; Blood
ENSBTAG00000031544	P35638	ENSG00000175197	ortholog_one2one	MI:0407	ENSBTAG00000023929	P15408	High	Lymph node; Cerebral cortex; Pons; Kidney; Heart; Liver; Gallbladder; Car con; Car ips; Ampulla; Muscle; Spleen; Blood
ENSBTAG00000031544	P35638	ENSG00000175197	ortholog_one2one	MI:0407	ENSBTAG00000017462	P18848	High	Lymph node; Cerebral cortex; Pons; Kidney; Heart; Liver; Gallbladder; Car con; Car ips; Ampulla; Muscle; Spleen; Blood
ENSBTAG00000031544	P35638	ENSG00000175197	ortholog_one2one	MI:0407	ENSBTAG00000011429	O43889	High	Lymph node; Cerebral cortex; Pons; Kidney; Heart; Liver; Gallbladder; Car con; Car ips; Ampulla; Muscle; Spleen; Blood
ENSBTAG00000031544	P35638	ENSG00000175197	ortholog_one2one	MI:0407	ENSBTAG00000008545	P18847	High	Lymph node; Cerebral cortex; Pons; Kidney; Heart; Liver; Gallbladder; Car con; Car ips; Ampulla; Muscle; Spleen; Blood
ENSBTAG00000031544	P35638	ENSG00000175197	ortholog_one2one	MI:0407	ENSBTAG00000004322	P01100	High	Lymph node; Cerebral cortex; Pons; Kidney; Heart; Liver; Gallbladder; Car con; Car ips; Ampulla; Muscle; Spleen; Blood
ENSBTAG00000031544	P35638	ENSG00000175197	ortholog_one2one	MI:0915	ENSBTAG00000017462	P18848	High	Lymph node; Cerebral cortex; Pons; Kidney; Heart; Liver; Gallbladder; Car con; Car ips; Ampulla; Muscle; Spleen; Blood
ENSBTAG00000031544	P35638	ENSG00000175197	ortholog_one2one	MI:0407	ENSBTAG00000011982	Q9NR55	High	Lymph node; Cerebral cortex; Pons; Kidney; Heart; Liver; Gallbladder; Car con; Car ips; Ampulla; Muscle; Spleen; Blood
ENSBTAG00000031544	P35638	ENSG00000175197	ortholog_one2one	MI:0407	ENSBTAG00000017763	Q16649	High	Lymph node; Cerebral cortex; Pons; Kidney; Heart; Liver; Gallbladder; Car con; Car ips; Ampulla; Muscle; Spleen; Blood
ENSBTAG00000031544	P35638	ENSG00000175197	ortholog_one2one	MI:0915	ENSBTAG00000011982	Q9NR55	High	Lymph node; Cerebral cortex; Pons; Kidney; Heart; Liver; Gallbladder; Car con; Car ips; Ampulla; Muscle; Spleen; Blood
ENSBTAG00000031544	P35638	ENSG00000175197	ortholog_one2one	MI:0407	ENSBTAG00000002295	P15336	High	Lymph node; Cerebral cortex; Pons; Kidney; Heart; Liver; Gallbladder; Car con; Car ips; Ampulla; Muscle; Spleen; Blood
ENSBTAG00000031544	P35638	ENSG00000175197	ortholog_one2one	MI:0915	ENSBTAG00000011957	O60519	High	Lymph node; Cerebral cortex; Pons; Kidney; Heart; Liver; Gallbladder; Car con; Car ips; Ampulla; Muscle; Spleen; Blood
ENSBTAG00000031544	P35638	ENSG00000175197	ortholog_one2one	MI:0407	ENSBTAG00000006618	Q16534	High	Lymph node; Cerebral cortex; Pons; Kidney; Heart; Liver; Gallbladder; Car con; Car ips; Ampulla; Muscle; Spleen; Blood
ENSBTAG00000031544	P35639	ENSMUSG00000025408	ortholog_one2one	MI:0915	ENSBTAG00000017462	Q06507	High	Lymph node; Cerebral cortex; Pons; Kidney; Heart; Liver; Gallbladder; Car con; Car ips; Ampulla; Muscle; Spleen; Blood
ENSBTAG00000006246	P45973	ENSG00000094916	ortholog_one2one	MI:0915	ENSBTAG00000000340	Q9H2P0	High	Lymph node; Cerebral cortex; Pons; Kidney; Heart; Liver; Gallbladder; Car con; Car ips; Ampulla; Muscle; Spleen; Blood
ENSBTAG00000006246	P45973	ENSG00000094916	ortholog_one2one	MI:0915	ENSBTAG00000019885	Q8ND82	High	Lymph node; Cerebral cortex; Pons; Kidney; Heart; Liver; Gallbladder; Car con; Car ips; Ampulla; Muscle; Spleen; Blood
ENSBTAG00000007766	Q00535	ENSG00000164885	ortholog_one2one	MI:0915	ENSBTAG00000003238	P50222	High	Lymph node; Cerebral cortex; Pons; Kidney; Heart; Liver; Gallbladder; Car con; Car ips; Ampulla; Muscle; Spleen; Blood
ENSBTAG00000010422	Q00987	ENSG00000135679	ortholog_one2one	MI:0915	ENSBTAG00000009863	O14503	High	Lymph node; Cerebral cortex; Pons; Kidney; Heart; Liver; Gallbladder; Car con; Car ips; Ampulla; Muscle; Spleen; Blood
ENSBTAG00000010422	Q00987	ENSG00000135679	ortholog_one2one	MI:0915	ENSBTAG00000014554	O95863	High	Lymph node; Cerebral cortex; Pons; Kidney; Heart; Liver; Gallbladder; Car con; Car ips; Ampulla; Muscle; Spleen; Blood
ENSBTAG00000010422	Q00987	ENSG00000135679	ortholog_one2one	MI:0407	ENSBTAG00000001069	P04637	High	Lymph node; Cerebral cortex; Pons; Kidney; Heart; Liver; Gallbladder; Car con; Car ips; Ampulla; Muscle; Spleen; Blood
ENSBTAG00000010422	Q00987	ENSG00000135679	ortholog_one2one	MI:0915	ENSBTAG00000004037	P05412	High	Lymph node; Cerebral cortex; Pons; Kidney; Heart; Liver; Gallbladder; Car con; Car ips; Ampulla; Muscle; Spleen; Blood
ENSBTAG00000010422	Q00987	ENSG00000135679	ortholog_one2one	MI:0915	ENSBTAG00000017462	P18848	High	Lymph node; Cerebral cortex; Pons; Kidney; Heart; Liver; Gallbladder; Car con; Car ips; Ampulla; Muscle; Spleen; Blood
ENSBTAG00000010422	Q00987	ENSG00000135679	ortholog_one2one	MI:0915	ENSBTAG00000001069	P04637	High	Lymph node; Cerebral cortex; Pons; Kidney; Heart; Liver; Gallbladder; Car con; Car ips; Ampulla; Muscle; Spleen; Blood
ENSBTAG00000010422	Q00987	ENSG00000135679	ortholog_one2one	MI:0915	ENSBTAG00000013895	Q04206	High	Lymph node; Cerebral cortex; Pons; Kidney; Heart; Liver; Gallbladder; Car con; Car ips; Ampulla; Muscle; Spleen; Blood
ENSBTAG00000010422	Q00987	ENSG00000135679	ortholog_one2one	MI:0915	ENSBTAG00000007159	P03372	High	Lymph node; Cerebral cortex; Pons; Kidney; Heart; Liver; Gallbladder; Car con; Car ips; Ampulla; Muscle; Spleen; Blood
ENSBTAG00000010422	Q00987	ENSG00000135679	ortholog_one2one	MI:0915	ENSBTAG00000007986	O96028	High	Lymph node; Cerebral cortex; Pons; Kidney; Heart; Liver; Gallbladder; Car con; Car ips; Ampulla; Muscle; Spleen; Blood
ENSBTAG00000010422	Q00987	ENSG00000135679	ortholog_one2one	MI:0915	ENSBTAG00000020819	P25490	High	Lymph node; Cerebral cortex; Pons; Kidney; Heart; Liver; Gallbladder; Car con; Car ips; Ampulla; Muscle; Spleen; Blood
ENSBTAG00000006324	Q15742	ENSG00000166886	ortholog_one2one	MI:0915	ENSBTAG00000009625	Q8NFW5	Hypothetical III	Lymph node; Cerebral cortex; Pons; Kidney; Heart; Liver; Gallbladder; Car con; Car ips; Ampulla; Muscle; Spleen; Blood
ENSBTAG00000047186	Q6FHN3	ENSG00000243678	ortholog_one2one	MI:0915	ENSBTAG00000012946	Q03933	Hypothetical II	Lymph node; Cerebral cortex; Pons; Kidney; Heart; Liver; Gallbladder; Car con; Car ips; Ampulla; Muscle; Spleen; Blood
ENSBTAG00000021869	Q7Z6K1	ENSG00000177683	ortholog_one2one	MI:0915	ENSBTAG00000004154	P12757	Hypothetical II	Lymph node; Cerebral cortex; Pons; Kidney; Heart; Liver; Gallbladder; Car con; Car ips; Ampulla; Muscle; Spleen; Blood
ENSBTAG00000015025	Q8IY57	ENSG00000015153	ortholog_one2one	MI:0915	ENSBTAG00000020819	P25490	High	Lymph node; Cerebral cortex; Pons; Kidney; Heart; Liver; Gallbladder; Car con; Car ips; Ampulla; Muscle; Spleen; Blood
ENSBTAG00000019281	Q96EZ8	ENSG00000187778	ortholog_one2one	MI:0915	ENSBTAG00000015460	Q9H3D4	Hypothetical II	Lymph node; Cerebral cortex; Pons; Kidney; Heart; Liver; Gallbladder; Car con; Car ips; Ampulla; Muscle; Spleen; Blood
ENSBTAG00000019281	Q96EZ8	ENSG00000187778	ortholog_one2one	MI:0915	ENSBTAG00000014421	P40425	Hypothetical II	Lymph node; Cerebral cortex; Pons; Kidney; Heart; Liver; Gallbladder; Car con; Car ips; Ampulla; Muscle; Spleen; Blood
ENSBTAG00000019281	Q96EZ8	ENSG00000187778	ortholog_one2one	MI:0915	ENSBTAG00000015751	P50221	Hypothetical II	Lymph node; Cerebral cortex; Pons; Kidney; Heart; Liver; Gallbladder; Car con; Car ips; Ampulla; Muscle; Spleen; Blood
ENSBTAG00000019281	Q96EZ8	ENSG00000187778	ortholog_one2one	MI:0915	ENSBTAG00000006199	Q14919	Hypothetical II	Lymph node; Cerebral cortex; Pons; Kidney; Heart; Liver; Gallbladder; Car con; Car ips; Ampulla; Muscle; Spleen; Blood
ENSBTAG00000019281	Q96EZ8	ENSG00000187778	ortholog_one2one	MI:0915	ENSBTAG00000011003	Q9UKT9	Hypothetical II	Lymph node; Cerebral cortex; Pons; Kidney; Heart; Liver; Gallbladder; Car con; Car ips; Ampulla; Muscle; Spleen; Blood
ENSBTAG00000019281	Q96EZ8	ENSG00000187778	ortholog_one2one	MI:0915	ENSBTAG00000000052	Q96KN3	Hypothetical II	Lymph node; Cerebral cortex; Pons; Kidney; Heart; Liver; Gallbladder; Car con; Car ips; Ampulla; Muscle; Spleen; Blood
ENSBTAG00000019281	Q96EZ8	ENSG00000187778	ortholog_one2one	MI:0915	ENSBTAG00000009863	O14503	Hypothetical II	Lymph node; Cerebral cortex; Pons; Kidney; Heart; Liver; Gallbladder; Car con; Car ips; Ampulla; Muscle; Spleen; Blood
ENSBTAG00000019281	Q96EZ8	ENSG00000187778	ortholog_one2one	MI:0915	ENSBTAG00000014016	Q13422	Hypothetical II	Lymph node; Cerebral cortex; Pons; Kidney; Heart; Liver; Gallbladder; Car con; Car ips; Ampulla; Muscle; Spleen; Blood
ENSBTAG00000019281	Q96EZ8	ENSG00000187778	ortholog_one2one	MI:0915	ENSBTAG00000014389	Q02446	Hypothetical II	Lymph node; Cerebral cortex; Pons; Kidney; Heart; Liver; Gallbladder; Car con; Car ips; Ampulla; Muscle; Spleen; Blood
ENSBTAG00000019281	Q96EZ8	ENSG00000187778	ortholog_one2one	MI:0915	ENSBTAG00000010819	Q6NT76	Hypothetical II	Lymph node; Cerebral cortex; Pons; Kidney; Heart; Liver; Gallbladder; Car con; Car ips; Ampulla; Muscle; Spleen; Blood
ENSBTAG00000019281	Q96EZ8	ENSG00000187778	ortholog_one2one	MI:0915	ENSBTAG00000012636	Q9H2S9	Hypothetical II	Lymph node; Cerebral cortex; Pons; Kidney; Heart; Liver; Gallbladder; Car con; Car ips; Ampulla; Muscle; Spleen; Blood
ENSBTAG00000019281	Q96EZ8	ENSG00000187778	ortholog_one2one	MI:0915	ENSBTAG00000020713	Q9BYV9	Hypothetical II	Lymph node; Cerebral cortex; Pons; Kidney; Heart; Liver; Gallbladder; Car con; Car ips; Ampulla; Muscle; Spleen; Blood
ENSBTAG00000019281	Q96EZ8	ENSG00000187778	ortholog_one2one	MI:0915	ENSBTAG00000037393	Q9UID6	Hypothetical II	Lymph node; Cerebral cortex; Pons; Kidney; Heart; Liver; Gallbladder; Car con; Car ips; Ampulla; Muscle; Spleen; Blood
ENSBTAG00000019281	Q96EZ8	ENSG00000187778	ortholog_one2one	MI:0915	ENSBTAG00000010215	Q68CJ9	Hypothetical II	Lymph node; Cerebral cortex; Pons; Kidney; Heart; Liver; Gallbladder; Car con; Car ips; Ampulla; Muscle; Spleen; Blood
ENSBTAG00000008935	Q99471	ENSG00000123349	ortholog_one2one	MI:0915	ENSBTAG00000009186	P55771	Hypothetical I	Lymph node; Cerebral cortex; Pons; Kidney; Heart; Liver; Gallbladder; Car con; Car ips; Ampulla; Muscle; Spleen; Blood
ENSBTAG00000008935	Q99471	ENSG00000123349	ortholog_one2one	MI:0915	ENSBTAG00000010605	Q9UIW0	Hypothetical I	Lymph node; Cerebral cortex; Pons; Kidney; Heart; Liver; Gallbladder; Car con; Car ips; Ampulla; Muscle; Spleen; Blood
ENSBTAG00000008935	Q99471	ENSG00000123349	ortholog_one2one	MI:0915	ENSBTAG00000006558	Q5JUK2	Hypothetical I	Lymph node; Cerebral cortex; Pons; Kidney; Heart; Liver; Gallbladder; Car con; Car ips; Ampulla; Muscle; Spleen; Blood
ENSBTAG00000008935	Q99471	ENSG00000123349	ortholog_one2one	MI:0915	ENSBTAG00000016407	P78412	Hypothetical I	Lymph node; Cerebral cortex; Pons; Kidney; Heart; Liver; Gallbladder; Car con; Car ips; Ampulla; Muscle; Spleen; Blood
ENSBTAG00000008935	Q99471	ENSG00000123349	ortholog_one2one	MI:0915	ENSBTAG00000014217	Q03014	Hypothetical I	Lymph node; Cerebral cortex; Pons; Kidney; Heart; Liver; Gallbladder; Car con; Car ips; Ampulla; Muscle; Spleen; Blood
ENSBTAG00000008935	Q99471	ENSG00000123349	ortholog_one2one	MI:0915	ENSBTAG00000011003	Q9UKT9	Hypothetical I	Lymph node; Cerebral cortex; Pons; Kidney; Heart; Liver; Gallbladder; Car con; Car ips; Ampulla; Muscle; Spleen; Blood
ENSBTAG00000008935	Q99471	ENSG00000123349	ortholog_one2one	MI:0915	ENSBTAG00000014554	O95863	Hypothetical I	Lymph node; Cerebral cortex; Pons; Kidney; Heart; Liver; Gallbladder; Car con; Car ips; Ampulla; Muscle; Spleen; Blood
ENSBTAG00000008935	Q99471	ENSG00000123349	ortholog_one2one	MI:0915	ENSBTAG00000001509	P41970	Hypothetical I	Lymph node; Cerebral cortex; Pons; Kidney; Heart; Liver; Gallbladder; Car con; Car ips; Ampulla; Muscle; Spleen; Blood
ENSBTAG00000008935	Q99471	ENSG00000123349	ortholog_one2one	MI:0915	ENSBTAG00000012149	P31273	Hypothetical I	Lymph node; Cerebral cortex; Pons; Kidney; Heart; Liver; Gallbladder; Car con; Car ips; Ampulla; Muscle; Spleen; Blood
ENSBTAG00000008935	Q99471	ENSG00000123349	ortholog_one2one	MI:0915	ENSBTAG00000025009	P17482	Hypothetical I	Lymph node; Cerebral cortex; Pons; Kidney; Heart; Liver; Gallbladder; Car con; Car ips; Ampulla; Muscle; Spleen; Blood
ENSBTAG00000008935	Q99471	ENSG00000123349	ortholog_one2one	MI:0915	ENSBTAG00000017800	Q9NQL9	Hypothetical I	Lymph node; Cerebral cortex; Pons; Kidney; Heart; Liver; Gallbladder; Car con; Car ips; Ampulla; Muscle; Spleen; Blood
ENSBTAG00000008935	Q99471	ENSG00000123349	ortholog_one2one	MI:0915	ENSBTAG00000021706	O15119	Hypothetical I	Lymph node; Cerebral cortex; Pons; Kidney; Heart; Liver; Gallbladder; Car con; Car ips; Ampulla; Muscle; Spleen; Blood
ENSBTAG00000008935	Q99471	ENSG00000123349	ortholog_one2one	MI:0915	ENSBTAG00000001511	P41182	Hypothetical I	Lymph node; Cerebral cortex; Pons; Kidney; Heart; Liver; Gallbladder; Car con; Car ips; Ampulla; Muscle; Spleen; Blood
ENSBTAG00000008935	Q99471	ENSG00000123349	ortholog_one2one	MI:0915	ENSBTAG00000009863	O14503	Hypothetical I	Lymph node; Cerebral cortex; Pons; Kidney; Heart; Liver; Gallbladder; Car con; Car ips; Ampulla; Muscle; Spleen; Blood
ENSBTAG00000008935	Q99471	ENSG00000123349	ortholog_one2one	MI:0915	ENSBTAG00000002341	P14921	Hypothetical I	Lymph node; Cerebral cortex; Pons; Kidney; Heart; Liver; Gallbladder; Car con; Car ips; Ampulla; Muscle; Spleen; Blood
ENSBTAG00000008935	Q99471	ENSG00000123349	ortholog_one2one	MI:0915	ENSBTAG00000004602	P78337	Hypothetical I	Lymph node; Cerebral cortex; Pons; Kidney; Heart; Liver; Gallbladder; Car con; Car ips; Ampulla; Muscle; Spleen; Blood
ENSBTAG00000026916	Q9NZ81	ENSG00000205352	ortholog_one2one	MI:0915	ENSBTAG00000006760	P32242	Hypothetical III	Lymph node; Cerebral cortex; Pons; Kidney; Heart; Liver; Gallbladder; Car con; Car ips; Ampulla; Muscle; Spleen; Blood
ENSBTAG00000026916	Q9NZ81	ENSG00000205352	ortholog_one2one	MI:0915	ENSBTAG00000013873	P35548	Hypothetical III	Lymph node; Cerebral cortex; Pons; Kidney; Heart; Liver; Gallbladder; Car con; Car ips; Ampulla; Muscle; Spleen; Blood
ENSBTAG00000036282	Q9P031	ENSG00000133773	ortholog_one2one	MI:0915	ENSBTAG00000000541	P43699	Hypothetical III	Lymph node; Cerebral cortex; Pons; Kidney; Heart; Liver; Gallbladder; Car con; Car ips; Ampulla; Muscle; Spleen; Blood
ENSBTAG00000015016	Q9P1Z2	ENSG00000012822	ortholog_one2one	MI:0915	ENSBTAG00000006194	P15407	High	Lymph node; Cerebral cortex; Pons; Kidney; Heart; Liver; Gallbladder; Car con; Car ips; Ampulla; Muscle; Spleen; Blood
ENSBTAG00000020782	A5YKK6	ENSG00000125107	ortholog_one2one	MI:0915	ENSBTAG00000017851	P19793	Hypothetical III	Lymph node; Cerebral cortex; Pons; Kidney; Heart; Liver; Gallbladder; Car con; Car ips; Ampulla; Muscle; Spleen; Jenunum
ENSBTAG00000000781	O00291	ENSG00000127946	ortholog_one2one	MI:0915	ENSBTAG00000015386	Q04864	Hypothetical III	Lymph node; Cerebral cortex; Pons; Kidney; Heart; Liver; Gallbladder; Car con; Car ips; Ampulla; Muscle; Spleen; Jenunum
ENSBTAG00000000697	O43159	ENSG00000132275	ortholog_one2one	MI:0915	ENSBTAG00000003238	P50222	Hypothetical II	Lymph node; Cerebral cortex; Pons; Kidney; Heart; Liver; Gallbladder; Car con; Car ips; Ampulla; Muscle; Spleen; Jenunum
ENSBTAG00000000625	O43541	ENSG00000137834	ortholog_one2one	MI:0915	ENSBTAG00000002835	Q15797	Hypothetical II	Lymph node; Cerebral cortex; Pons; Kidney; Heart; Liver; Gallbladder; Car con; Car ips; Ampulla; Muscle; Spleen; Jenunum
ENSBTAG00000000625	O43541	ENSG00000137834	ortholog_one2one	MI:0915	ENSBTAG00000004104	Q13950	Hypothetical II	Lymph node; Cerebral cortex; Pons; Kidney; Heart; Liver; Gallbladder; Car con; Car ips; Ampulla; Muscle; Spleen; Jenunum
ENSBTAG00000000625	O43541	ENSG00000137834	ortholog_one2one	MI:0915	ENSBTAG00000004104	Q08775	Hypothetical II	Lymph node; Cerebral cortex; Pons; Kidney; Heart; Liver; Gallbladder; Car con; Car ips; Ampulla; Muscle; Spleen; Jenunum
ENSBTAG00000002181	O75525	ENSG00000131773	ortholog_one2one	MI:0915	ENSBTAG00000017800	Q9NQL9	Hypothetical II	Lymph node; Cerebral cortex; Pons; Kidney; Heart; Liver; Gallbladder; Car con; Car ips; Ampulla; Muscle; Spleen; Jenunum
ENSBTAG00000002181	O75525	ENSG00000131773	ortholog_one2one	MI:0915	ENSBTAG00000027557	Q9H9D4	Hypothetical II	Lymph node; Cerebral cortex; Pons; Kidney; Heart; Liver; Gallbladder; Car con; Car ips; Ampulla; Muscle; Spleen; Jenunum
ENSBTAG00000002181	O75525	ENSG00000131773	ortholog_one2one	MI:0915	ENSBTAG00000030939	Q86XF7	Hypothetical II	Lymph node; Cerebral cortex; Pons; Kidney; Heart; Liver; Gallbladder; Car con; Car ips; Ampulla; Muscle; Spleen; Jenunum
ENSBTAG00000006640	P06400	ENSG00000139687	ortholog_one2one	MI:0915	ENSBTAG00000012063	Q16254	High	Lymph node; Cerebral cortex; Pons; Kidney; Heart; Liver; Gallbladder; Car con; Car ips; Ampulla; Muscle; Spleen; Jenunum
ENSBTAG00000006640	P06400	ENSG00000139687	ortholog_one2one	MI:0915	ENSBTAG00000006844	Q9UJU2	High	Lymph node; Cerebral cortex; Pons; Kidney; Heart; Liver; Gallbladder; Car con; Car ips; Ampulla; Muscle; Spleen; Jenunum
ENSBTAG00000006640	P06400	ENSG00000139687	ortholog_one2one	MI:0915	ENSBTAG00000009378	Q15329	High	Lymph node; Cerebral cortex; Pons; Kidney; Heart; Liver; Gallbladder; Car con; Car ips; Ampulla; Muscle; Spleen; Jenunum
ENSBTAG00000006640	P06400	ENSG00000139687	ortholog_one2one	MI:0915	ENSBTAG00000019645	Q14186	High	Lymph node; Cerebral cortex; Pons; Kidney; Heart; Liver; Gallbladder; Car con; Car ips; Ampulla; Muscle; Spleen; Jenunum
ENSBTAG00000006640	P06400	ENSG00000139687	ortholog_one2one	MI:0915	ENSBTAG00000005524	O60381	High	Lymph node; Cerebral cortex; Pons; Kidney; Heart; Liver; Gallbladder; Car con; Car ips; Ampulla; Muscle; Spleen; Jenunum
ENSBTAG00000006640	P06400	ENSG00000139687	ortholog_one2one	MI:0915	ENSBTAG00000014400	Q14209	High	Lymph node; Cerebral cortex; Pons; Kidney; Heart; Liver; Gallbladder; Car con; Car ips; Ampulla; Muscle; Spleen; Jenunum
ENSBTAG00000006640	P06400	ENSG00000139687	ortholog_one2one	MI:0915	ENSBTAG00000011234	O43524	High	Lymph node; Cerebral cortex; Pons; Kidney; Heart; Liver; Gallbladder; Car con; Car ips; Ampulla; Muscle; Spleen; Jenunum
ENSBTAG00000006640	P06400	ENSG00000139687	ortholog_one2one	MI:0915	ENSBTAG00000003971	Q01094	High	Lymph node; Cerebral cortex; Pons; Kidney; Heart; Liver; Gallbladder; Car con; Car ips; Ampulla; Muscle; Spleen; Jenunum
ENSBTAG00000006640	P06400	ENSG00000139687	ortholog_one2one	MI:0915	ENSBTAG00000006222	Q14188	High	Lymph node; Cerebral cortex; Pons; Kidney; Heart; Liver; Gallbladder; Car con; Car ips; Ampulla; Muscle; Spleen; Jenunum
ENSBTAG00000006640	P06400	ENSG00000139687	ortholog_one2one	MI:0915	ENSBTAG00000003184	P15976	High	Lymph node; Cerebral cortex; Pons; Kidney; Heart; Liver; Gallbladder; Car con; Car ips; Ampulla; Muscle; Spleen; Jenunum
ENSBTAG00000006640	P06400	ENSG00000139687	ortholog_one2one	MI:0915	ENSBTAG00000021045	O00716	High	Lymph node; Cerebral cortex; Pons; Kidney; Heart; Liver; Gallbladder; Car con; Car ips; Ampulla; Muscle; Spleen; Jenunum
ENSBTAG00000006640	P06400	ENSG00000139687	ortholog_one2one	MI:0915	ENSBTAG00000006633	Q14653	High	Lymph node; Cerebral cortex; Pons; Kidney; Heart; Liver; Gallbladder; Car con; Car ips; Ampulla; Muscle; Spleen; Jenunum
ENSBTAG00000006640	P06400	ENSG00000139687	ortholog_one2one	MI:0915	ENSBTAG00000005067	P17480	High	Lymph node; Cerebral cortex; Pons; Kidney; Heart; Liver; Gallbladder; Car con; Car ips; Ampulla; Muscle; Spleen; Jenunum
ENSBTAG00000006640	P06400	ENSG00000139687	ortholog_one2one	MI:0915	ENSBTAG00000019645	Q08639	High	Lymph node; Cerebral cortex; Pons; Kidney; Heart; Liver; Gallbladder; Car con; Car ips; Ampulla; Muscle; Spleen; Jenunum
ENSBTAG00000006640	P06400	ENSG00000139687	ortholog_one2one	MI:0407	ENSBTAG00000003971	Q01094	High	Lymph node; Cerebral cortex; Pons; Kidney; Heart; Liver; Gallbladder; Car con; Car ips; Ampulla; Muscle; Spleen; Jenunum
ENSBTAG00000006640	P06400	ENSG00000139687	ortholog_one2one	MI:0915	ENSBTAG00000007746	P35869	High	Lymph node; Cerebral cortex; Pons; Kidney; Heart; Liver; Gallbladder; Car con; Car ips; Ampulla; Muscle; Spleen; Jenunum
ENSBTAG00000016081	P06454	ENSG00000187514	ortholog_one2many	MI:0915	ENSBTAG00000004037	P05412	High	Lymph node; Cerebral cortex; Pons; Kidney; Heart; Liver; Gallbladder; Car con; Car ips; Ampulla; Muscle; Spleen; Jenunum
ENSBTAG00000019357	P0C7X2	ENSG00000229809	ortholog_one2one	MI:0915	ENSBTAG00000013263	P49639	Hypothetical III	Lymph node; Cerebral cortex; Pons; Kidney; Heart; Liver; Gallbladder; Car con; Car ips; Ampulla; Muscle; Spleen; Jenunum
ENSBTAG00000006640	P13405	ENSMUSG00000022105	ortholog_one2one	MI:0915	ENSBTAG00000009950	P24610	High	Lymph node; Cerebral cortex; Pons; Kidney; Heart; Liver; Gallbladder; Car con; Car ips; Ampulla; Muscle; Spleen; Jenunum
ENSBTAG00000006640	P13405	ENSMUSG00000022105	ortholog_one2one	MI:0407	ENSBTAG00000009950	P24610	High	Lymph node; Cerebral cortex; Pons; Kidney; Heart; Liver; Gallbladder; Car con; Car ips; Ampulla; Muscle; Spleen; Jenunum
ENSBTAG00000006640	P13405	ENSMUSG00000022105	ortholog_one2one	MI:0915	ENSBTAG00000003184	P15976	High	Lymph node; Cerebral cortex; Pons; Kidney; Heart; Liver; Gallbladder; Car con; Car ips; Ampulla; Muscle; Spleen; Jenunum
ENSBTAG00000006640	P13405	ENSMUSG00000022105	ortholog_one2one	MI:0915	ENSBTAG00000010690	P52946	High	Lymph node; Cerebral cortex; Pons; Kidney; Heart; Liver; Gallbladder; Car con; Car ips; Ampulla; Muscle; Spleen; Jenunum
ENSBTAG00000006640	P13405	ENSMUSG00000022105	ortholog_one2one	MI:0915	ENSBTAG00000021045	O35261	High	Lymph node; Cerebral cortex; Pons; Kidney; Heart; Liver; Gallbladder; Car con; Car ips; Ampulla; Muscle; Spleen; Jenunum
ENSBTAG00000006640	P13405	ENSMUSG00000022105	ortholog_one2one	MI:0915	ENSBTAG00000014632	Q61412	High	Lymph node; Cerebral cortex; Pons; Kidney; Heart; Liver; Gallbladder; Car con; Car ips; Ampulla; Muscle; Spleen; Jenunum
ENSBTAG00000006640	P13405	ENSMUSG00000022105	ortholog_one2one	MI:0407	ENSBTAG00000014632	Q61412	High	Lymph node; Cerebral cortex; Pons; Kidney; Heart; Liver; Gallbladder; Car con; Car ips; Ampulla; Muscle; Spleen; Jenunum
ENSBTAG00000006640	P13405	ENSMUSG00000022105	ortholog_one2one	MI:0915	ENSBTAG00000003184	P17679	High	Lymph node; Cerebral cortex; Pons; Kidney; Heart; Liver; Gallbladder; Car con; Car ips; Ampulla; Muscle; Spleen; Jenunum
ENSBTAG00000017685	P14923	ENSG00000173801	ortholog_one2one	MI:0915	ENSBTAG00000021574	Q9NQB0	High	Lymph node; Cerebral cortex; Pons; Kidney; Heart; Liver; Gallbladder; Car con; Car ips; Ampulla; Muscle; Spleen; Jenunum
ENSBTAG00000017685	P14923	ENSG00000173801	ortholog_one2one	MI:0915	ENSBTAG00000006366	Q14934	High	Lymph node; Cerebral cortex; Pons; Kidney; Heart; Liver; Gallbladder; Car con; Car ips; Ampulla; Muscle; Spleen; Jenunum
ENSBTAG00000017514	P24385	ENSG00000110092	ortholog_one2one	MI:0915	ENSBTAG00000002835	Q15797	High	Lymph node; Cerebral cortex; Pons; Kidney; Heart; Liver; Gallbladder; Car con; Car ips; Ampulla; Muscle; Spleen; Jenunum
ENSBTAG00000002186	P25233	ENSMUSG00000033585	ortholog_one2one	MI:0915	ENSBTAG00000013873	Q03358	High	Lymph node; Cerebral cortex; Pons; Kidney; Heart; Liver; Gallbladder; Car con; Car ips; Ampulla; Muscle; Spleen; Jenunum
ENSBTAG00000002186	P25233	ENSMUSG00000033585	ortholog_one2one	MI:0407	ENSBTAG00000003971	Q61501	High	Lymph node; Cerebral cortex; Pons; Kidney; Heart; Liver; Gallbladder; Car con; Car ips; Ampulla; Muscle; Spleen; Jenunum
ENSBTAG00000002186	P25233	ENSMUSG00000033585	ortholog_one2one	MI:0915	ENSBTAG00000020935	Q61221	High	Lymph node; Cerebral cortex; Pons; Kidney; Heart; Liver; Gallbladder; Car con; Car ips; Ampulla; Muscle; Spleen; Jenunum
ENSBTAG00000002186	P25233	ENSMUSG00000033585	ortholog_one2one	MI:0915	ENSBTAG00000003971	Q61501	High	Lymph node; Cerebral cortex; Pons; Kidney; Heart; Liver; Gallbladder; Car con; Car ips; Ampulla; Muscle; Spleen; Jenunum
ENSBTAG00000002186	P25233	ENSMUSG00000033585	ortholog_one2one	MI:0915	ENSBTAG00000010875	P13297	High	Lymph node; Cerebral cortex; Pons; Kidney; Heart; Liver; Gallbladder; Car con; Car ips; Ampulla; Muscle; Spleen; Jenunum
ENSBTAG00000013652	P52655	ENSG00000165417	ortholog_one2one	MI:0915	ENSBTAG00000005474	P16220	Hypothetical III	Lymph node; Cerebral cortex; Pons; Kidney; Heart; Liver; Gallbladder; Car con; Car ips; Ampulla; Muscle; Spleen; Jenunum
ENSBTAG00000013652	P52655	ENSG00000165417	ortholog_one2one	MI:0915	ENSBTAG00000014389	Q02446	Hypothetical III	Lymph node; Cerebral cortex; Pons; Kidney; Heart; Liver; Gallbladder; Car con; Car ips; Ampulla; Muscle; Spleen; Jenunum
ENSBTAG00000013652	P52655	ENSG00000165417	ortholog_one2one	MI:0915	ENSBTAG00000009905	P23511	Hypothetical III	Lymph node; Cerebral cortex; Pons; Kidney; Heart; Liver; Gallbladder; Car con; Car ips; Ampulla; Muscle; Spleen; Jenunum
ENSBTAG00000038866	P63279	ENSG00000103275	ortholog_one2one	MI:0915	ENSBTAG00000016060	Q03060	High	Lymph node; Cerebral cortex; Pons; Kidney; Heart; Liver; Gallbladder; Car con; Car ips; Ampulla; Muscle; Spleen; Jenunum
ENSBTAG00000038866	P63279	ENSG00000103275	ortholog_one2one	MI:0915	ENSBTAG00000016723	Q99684	High	Lymph node; Cerebral cortex; Pons; Kidney; Heart; Liver; Gallbladder; Car con; Car ips; Ampulla; Muscle; Spleen; Jenunum
ENSBTAG00000038866	P63279	ENSG00000103275	ortholog_one2one	MI:0915	ENSBTAG00000014265	Q12772	High	Lymph node; Cerebral cortex; Pons; Kidney; Heart; Liver; Gallbladder; Car con; Car ips; Ampulla; Muscle; Spleen; Jenunum
ENSBTAG00000038866	P63279	ENSG00000103275	ortholog_one2one	MI:0915	ENSBTAG00000002065	Q92754	High	Lymph node; Cerebral cortex; Pons; Kidney; Heart; Liver; Gallbladder; Car con; Car ips; Ampulla; Muscle; Spleen; Jenunum
ENSBTAG00000038866	P63279	ENSG00000103275	ortholog_one2one	MI:0407	ENSBTAG00000008063	Q07869	High	Lymph node; Cerebral cortex; Pons; Kidney; Heart; Liver; Gallbladder; Car con; Car ips; Ampulla; Muscle; Spleen; Jenunum
ENSBTAG00000038866	P63279	ENSG00000103275	ortholog_one2one	MI:0915	ENSBTAG00000019312	Q12800	High	Lymph node; Cerebral cortex; Pons; Kidney; Heart; Liver; Gallbladder; Car con; Car ips; Ampulla; Muscle; Spleen; Jenunum
ENSBTAG00000038866	P63279	ENSG00000103275	ortholog_one2one	MI:0915	ENSBTAG00000001069	P04637	High	Lymph node; Cerebral cortex; Pons; Kidney; Heart; Liver; Gallbladder; Car con; Car ips; Ampulla; Muscle; Spleen; Jenunum
ENSBTAG00000038866	P63279	ENSG00000103275	ortholog_one2one	MI:0915	ENSBTAG00000006919	Q13485	High	Lymph node; Cerebral cortex; Pons; Kidney; Heart; Liver; Gallbladder; Car con; Car ips; Ampulla; Muscle; Spleen; Jenunum
ENSBTAG00000038866	P63279	ENSG00000103275	ortholog_one2one	MI:0915	ENSBTAG00000001160	Q9Y692	High	Lymph node; Cerebral cortex; Pons; Kidney; Heart; Liver; Gallbladder; Car con; Car ips; Ampulla; Muscle; Spleen; Jenunum
ENSBTAG00000038866	P63279	ENSG00000103275	ortholog_one2one	MI:0915	ENSBTAG00000015334	Q9UKY1	High	Lymph node; Cerebral cortex; Pons; Kidney; Heart; Liver; Gallbladder; Car con; Car ips; Ampulla; Muscle; Spleen; Jenunum
ENSBTAG00000038866	P63279	ENSG00000103275	ortholog_one2one	MI:0915	ENSBTAG00000021574	Q9NQB0	High	Lymph node; Cerebral cortex; Pons; Kidney; Heart; Liver; Gallbladder; Car con; Car ips; Ampulla; Muscle; Spleen; Jenunum
ENSBTAG00000038866	P63279	ENSG00000103275	ortholog_one2one	MI:0915	ENSBTAG00000011003	Q9UKT9	High	Lymph node; Cerebral cortex; Pons; Kidney; Heart; Liver; Gallbladder; Car con; Car ips; Ampulla; Muscle; Spleen; Jenunum
ENSBTAG00000038866	P63279	ENSG00000103275	ortholog_one2one	MI:0407	ENSBTAG00000015817	P19419	High	Lymph node; Cerebral cortex; Pons; Kidney; Heart; Liver; Gallbladder; Car con; Car ips; Ampulla; Muscle; Spleen; Jenunum
ENSBTAG00000038866	P63279	ENSG00000103275	ortholog_one2one	MI:0407	ENSBTAG00000001069	P04637	High	Lymph node; Cerebral cortex; Pons; Kidney; Heart; Liver; Gallbladder; Car con; Car ips; Ampulla; Muscle; Spleen; Jenunum
ENSBTAG00000038866	P63279	ENSG00000103275	ortholog_one2one	MI:0915	ENSBTAG00000021158	Q01826	High	Lymph node; Cerebral cortex; Pons; Kidney; Heart; Liver; Gallbladder; Car con; Car ips; Ampulla; Muscle; Spleen; Jenunum
ENSBTAG00000038866	P63279	ENSG00000103275	ortholog_one2one	MI:0915	ENSBTAG00000001250	P05549	High	Lymph node; Cerebral cortex; Pons; Kidney; Heart; Liver; Gallbladder; Car con; Car ips; Ampulla; Muscle; Spleen; Jenunum
ENSBTAG00000038866	P63279	ENSG00000103275	ortholog_one2one	MI:0915	ENSBTAG00000015817	P19419	High	Lymph node; Cerebral cortex; Pons; Kidney; Heart; Liver; Gallbladder; Car con; Car ips; Ampulla; Muscle; Spleen; Jenunum
ENSBTAG00000038866	P63279	ENSG00000103275	ortholog_one2one	MI:0915	ENSBTAG00000004822	P56693	High	Lymph node; Cerebral cortex; Pons; Kidney; Heart; Liver; Gallbladder; Car con; Car ips; Ampulla; Muscle; Spleen; Jenunum
ENSBTAG00000038866	P63279	ENSG00000103275	ortholog_one2one	MI:0915	ENSBTAG00000020426	Q92481	High	Lymph node; Cerebral cortex; Pons; Kidney; Heart; Liver; Gallbladder; Car con; Car ips; Ampulla; Muscle; Spleen; Jenunum
ENSBTAG00000038866	P63279	ENSG00000103275	ortholog_one2one	MI:0915	ENSBTAG00000009863	O14503	High	Lymph node; Cerebral cortex; Pons; Kidney; Heart; Liver; Gallbladder; Car con; Car ips; Ampulla; Muscle; Spleen; Jenunum
ENSBTAG00000038866	P63279	ENSG00000103275	ortholog_one2one	MI:0915	ENSBTAG00000038610	Q9HCK0	High	Lymph node; Cerebral cortex; Pons; Kidney; Heart; Liver; Gallbladder; Car con; Car ips; Ampulla; Muscle; Spleen; Jenunum
ENSBTAG00000038866	P63279	ENSG00000103275	ortholog_one2one	MI:0915	ENSBTAG00000014605	P41212	High	Lymph node; Cerebral cortex; Pons; Kidney; Heart; Liver; Gallbladder; Car con; Car ips; Ampulla; Muscle; Spleen; Jenunum
ENSBTAG00000038866	P63279	ENSG00000103275	ortholog_one2one	MI:0915	ENSBTAG00000004154	P12757	High	Lymph node; Cerebral cortex; Pons; Kidney; Heart; Liver; Gallbladder; Car con; Car ips; Ampulla; Muscle; Spleen; Jenunum
ENSBTAG00000038866	P63279	ENSG00000103275	ortholog_one2one	MI:0915	ENSBTAG00000014016	Q13422	High	Lymph node; Cerebral cortex; Pons; Kidney; Heart; Liver; Gallbladder; Car con; Car ips; Ampulla; Muscle; Spleen; Jenunum
ENSBTAG00000038866	P63279	ENSG00000103275	ortholog_one2one	MI:0915	ENSBTAG00000005474	P16220	High	Lymph node; Cerebral cortex; Pons; Kidney; Heart; Liver; Gallbladder; Car con; Car ips; Ampulla; Muscle; Spleen; Jenunum
ENSBTAG00000038866	P63280	ENSMUSG00000015120	ortholog_one2one	MI:0407	ENSBTAG00000017729	Q505F1	High	Lymph node; Cerebral cortex; Pons; Kidney; Heart; Liver; Gallbladder; Car con; Car ips; Ampulla; Muscle; Spleen; Jenunum
ENSBTAG00000038866	P63280	ENSMUSG00000015120	ortholog_one2one	MI:0915	ENSBTAG00000011003	O08900	High	Lymph node; Cerebral cortex; Pons; Kidney; Heart; Liver; Gallbladder; Car con; Car ips; Ampulla; Muscle; Spleen; Jenunum
ENSBTAG00000038866	P63280	ENSMUSG00000015120	ortholog_one2one	MI:0915	ENSBTAG00000017729	Q505F1	High	Lymph node; Cerebral cortex; Pons; Kidney; Heart; Liver; Gallbladder; Car con; Car ips; Ampulla; Muscle; Spleen; Jenunum
ENSBTAG00000015007	P70365	ENSMUSG00000020647	ortholog_one2one	MI:0915	ENSBTAG00000016414	P48281	Hypothetical I	Lymph node; Cerebral cortex; Pons; Kidney; Heart; Liver; Gallbladder; Car con; Car ips; Ampulla; Muscle; Spleen; Jenunum
ENSBTAG00000032527	Q03468	ENSG00000225830	ortholog_one2one	MI:0915	ENSBTAG00000020270	P19838	Hypothetical II	Lymph node; Cerebral cortex; Pons; Kidney; Heart; Liver; Gallbladder; Car con; Car ips; Ampulla; Muscle; Spleen; Jenunum
ENSBTAG00000016243	Q08999	ENSG00000103479	ortholog_one2one	MI:0915	ENSBTAG00000012063	Q16254	Hypothetical II	Lymph node; Cerebral cortex; Pons; Kidney; Heart; Liver; Gallbladder; Car con; Car ips; Ampulla; Muscle; Spleen; Jenunum
ENSBTAG00000016243	Q08999	ENSG00000103479	ortholog_one2one	MI:0915	ENSBTAG00000009950	P24610	Hypothetical II	Lymph node; Cerebral cortex; Pons; Kidney; Heart; Liver; Gallbladder; Car con; Car ips; Ampulla; Muscle; Spleen; Jenunum
ENSBTAG00000016243	Q08999	ENSG00000103479	ortholog_one2one	MI:0407	ENSBTAG00000014632	Q61412	Hypothetical II	Lymph node; Cerebral cortex; Pons; Kidney; Heart; Liver; Gallbladder; Car con; Car ips; Ampulla; Muscle; Spleen; Jenunum
ENSBTAG00000016243	Q08999	ENSG00000103479	ortholog_one2one	MI:0915	ENSBTAG00000004570	P63013	Hypothetical II	Lymph node; Cerebral cortex; Pons; Kidney; Heart; Liver; Gallbladder; Car con; Car ips; Ampulla; Muscle; Spleen; Jenunum
ENSBTAG00000016243	Q08999	ENSG00000103479	ortholog_one2one	MI:0915	ENSBTAG00000014632	Q61412	Hypothetical II	Lymph node; Cerebral cortex; Pons; Kidney; Heart; Liver; Gallbladder; Car con; Car ips; Ampulla; Muscle; Spleen; Jenunum
ENSBTAG00000021304	Q12888	ENSG00000067369	ortholog_one2one	MI:0407	ENSBTAG00000001069	P04637	Hypothetical II	Lymph node; Cerebral cortex; Pons; Kidney; Heart; Liver; Gallbladder; Car con; Car ips; Ampulla; Muscle; Spleen; Jenunum
ENSBTAG00000021304	Q12888	ENSG00000067369	ortholog_one2one	MI:0915	ENSBTAG00000001511	P41182	Hypothetical II	Lymph node; Cerebral cortex; Pons; Kidney; Heart; Liver; Gallbladder; Car con; Car ips; Ampulla; Muscle; Spleen; Jenunum
ENSBTAG00000021304	Q12888	ENSG00000067369	ortholog_one2one	MI:0915	ENSBTAG00000003238	P50222	Hypothetical II	Lymph node; Cerebral cortex; Pons; Kidney; Heart; Liver; Gallbladder; Car con; Car ips; Ampulla; Muscle; Spleen; Jenunum
ENSBTAG00000021304	Q12888	ENSG00000067369	ortholog_one2one	MI:0915	ENSBTAG00000001069	P04637	Hypothetical II	Lymph node; Cerebral cortex; Pons; Kidney; Heart; Liver; Gallbladder; Car con; Car ips; Ampulla; Muscle; Spleen; Jenunum
ENSBTAG00000021304	Q12888	ENSG00000067369	ortholog_one2one	MI:0915	ENSBTAG00000004602	P78337	Hypothetical II	Lymph node; Cerebral cortex; Pons; Kidney; Heart; Liver; Gallbladder; Car con; Car ips; Ampulla; Muscle; Spleen; Jenunum
ENSBTAG00000021304	Q12888	ENSG00000067369	ortholog_one2one	MI:0915	ENSBTAG00000008409	P01106	Hypothetical II	Lymph node; Cerebral cortex; Pons; Kidney; Heart; Liver; Gallbladder; Car con; Car ips; Ampulla; Muscle; Spleen; Jenunum
ENSBTAG00000000013	Q13131	ENSG00000132356	ortholog_one2one	MI:0915	ENSBTAG00000001726	O14627	Hypothetical III	Lymph node; Cerebral cortex; Pons; Kidney; Heart; Liver; Gallbladder; Car con; Car ips; Ampulla; Muscle; Spleen; Jenunum
ENSBTAG00000000013	Q13131	ENSG00000132356	ortholog_one2one	MI:0915	ENSBTAG00000003184	P15976	Hypothetical III	Lymph node; Cerebral cortex; Pons; Kidney; Heart; Liver; Gallbladder; Car con; Car ips; Ampulla; Muscle; Spleen; Jenunum
ENSBTAG00000000013	Q13131	ENSG00000132356	ortholog_one2one	MI:0915	ENSBTAG00000009863	O14503	Hypothetical III	Lymph node; Cerebral cortex; Pons; Kidney; Heart; Liver; Gallbladder; Car con; Car ips; Ampulla; Muscle; Spleen; Jenunum
ENSBTAG00000000013	Q13131	ENSG00000132356	ortholog_one2one	MI:0915	ENSBTAG00000007629	Q9NVV9	Hypothetical III	Lymph node; Cerebral cortex; Pons; Kidney; Heart; Liver; Gallbladder; Car con; Car ips; Ampulla; Muscle; Spleen; Jenunum
ENSBTAG00000000013	Q13131	ENSG00000132356	ortholog_one2one	MI:0915	ENSBTAG00000011003	Q9UKT9	Hypothetical III	Lymph node; Cerebral cortex; Pons; Kidney; Heart; Liver; Gallbladder; Car con; Car ips; Ampulla; Muscle; Spleen; Jenunum
ENSBTAG00000000013	Q13131	ENSG00000132356	ortholog_one2one	MI:0915	ENSBTAG00000009863	O35185	Hypothetical III	Lymph node; Cerebral cortex; Pons; Kidney; Heart; Liver; Gallbladder; Car con; Car ips; Ampulla; Muscle; Spleen; Jenunum
ENSBTAG00000000013	Q13131	ENSG00000132356	ortholog_one2one	MI:0915	ENSBTAG00000017542	P35396	Hypothetical III	Lymph node; Cerebral cortex; Pons; Kidney; Heart; Liver; Gallbladder; Car con; Car ips; Ampulla; Muscle; Spleen; Jenunum
ENSBTAG00000000013	Q13131	ENSG00000132356	ortholog_one2one	MI:0915	ENSBTAG00000010819	Q6NT76	Hypothetical III	Lymph node; Cerebral cortex; Pons; Kidney; Heart; Liver; Gallbladder; Car con; Car ips; Ampulla; Muscle; Spleen; Jenunum
ENSBTAG00000018752	Q15022	ENSG00000178691	ortholog_one2one	MI:0915	ENSBTAG00000009426	Q15910	Hypothetical II	Lymph node; Cerebral cortex; Pons; Kidney; Heart; Liver; Gallbladder; Car con; Car ips; Ampulla; Muscle; Spleen; Jenunum
ENSBTAG00000018752	Q15022	ENSG00000178691	ortholog_one2one	MI:0915	ENSBTAG00000014560	Q14774	Hypothetical II	Lymph node; Cerebral cortex; Pons; Kidney; Heart; Liver; Gallbladder; Car con; Car ips; Ampulla; Muscle; Spleen; Jenunum
ENSBTAG00000013236	Q15648	ENSG00000125686	ortholog_one2one	MI:0915	ENSBTAG00000003184	P15976	High	Lymph node; Cerebral cortex; Pons; Kidney; Heart; Liver; Gallbladder; Car con; Car ips; Ampulla; Muscle; Spleen; Jenunum
ENSBTAG00000013236	Q15648	ENSG00000125686	ortholog_one2one	MI:0407	ENSBTAG00000003264	P55055	High	Lymph node; Cerebral cortex; Pons; Kidney; Heart; Liver; Gallbladder; Car con; Car ips; Ampulla; Muscle; Spleen; Jenunum
ENSBTAG00000013236	Q15648	ENSG00000125686	ortholog_one2one	MI:0915	ENSBTAG00000001333	P37231	High	Lymph node; Cerebral cortex; Pons; Kidney; Heart; Liver; Gallbladder; Car con; Car ips; Ampulla; Muscle; Spleen; Jenunum
ENSBTAG00000013236	Q15648	ENSG00000125686	ortholog_one2one	MI:0915	ENSBTAG00000001069	P04637	High	Lymph node; Cerebral cortex; Pons; Kidney; Heart; Liver; Gallbladder; Car con; Car ips; Ampulla; Muscle; Spleen; Jenunum
ENSBTAG00000013236	Q15648	ENSG00000125686	ortholog_one2one	MI:0915	ENSBTAG00000008063	Q07869	High	Lymph node; Cerebral cortex; Pons; Kidney; Heart; Liver; Gallbladder; Car con; Car ips; Ampulla; Muscle; Spleen; Jenunum
ENSBTAG00000013236	Q15648	ENSG00000125686	ortholog_one2one	MI:0915	ENSBTAG00000016414	P11473	High	Lymph node; Cerebral cortex; Pons; Kidney; Heart; Liver; Gallbladder; Car con; Car ips; Ampulla; Muscle; Spleen; Jenunum
ENSBTAG00000013236	Q15648	ENSG00000125686	ortholog_one2one	MI:0407	ENSBTAG00000003184	P15976	High	Lymph node; Cerebral cortex; Pons; Kidney; Heart; Liver; Gallbladder; Car con; Car ips; Ampulla; Muscle; Spleen; Jenunum
ENSBTAG00000013236	Q15648	ENSG00000125686	ortholog_one2one	MI:0915	ENSBTAG00000017851	P19793	High	Lymph node; Cerebral cortex; Pons; Kidney; Heart; Liver; Gallbladder; Car con; Car ips; Ampulla; Muscle; Spleen; Jenunum
ENSBTAG00000013236	Q15648	ENSG00000125686	ortholog_one2one	MI:0915	ENSBTAG00000010745	P10827	High	Lymph node; Cerebral cortex; Pons; Kidney; Heart; Liver; Gallbladder; Car con; Car ips; Ampulla; Muscle; Spleen; Jenunum
ENSBTAG00000013236	Q15648	ENSG00000125686	ortholog_one2one	MI:0915	ENSBTAG00000012500	P10276	High	Lymph node; Cerebral cortex; Pons; Kidney; Heart; Liver; Gallbladder; Car con; Car ips; Ampulla; Muscle; Spleen; Jenunum
ENSBTAG00000013236	Q15648	ENSG00000125686	ortholog_one2one	MI:0407	ENSBTAG00000010681	Q13133	High	Lymph node; Cerebral cortex; Pons; Kidney; Heart; Liver; Gallbladder; Car con; Car ips; Ampulla; Muscle; Spleen; Jenunum
ENSBTAG00000013236	Q15648	ENSG00000125686	ortholog_one2one	MI:0915	ENSBTAG00000007159	P03372	High	Lymph node; Cerebral cortex; Pons; Kidney; Heart; Liver; Gallbladder; Car con; Car ips; Ampulla; Muscle; Spleen; Jenunum
ENSBTAG00000015007	Q15788	ENSG00000084676	ortholog_one2one	MI:0407	ENSBTAG00000013596	Q96RI1	Hypothetical I	Lymph node; Cerebral cortex; Pons; Kidney; Heart; Liver; Gallbladder; Car con; Car ips; Ampulla; Muscle; Spleen; Jenunum
ENSBTAG00000015007	Q15788	ENSG00000084676	ortholog_one2one	MI:0915	ENSBTAG00000017851	P28700	Hypothetical I	Lymph node; Cerebral cortex; Pons; Kidney; Heart; Liver; Gallbladder; Car con; Car ips; Ampulla; Muscle; Spleen; Jenunum
ENSBTAG00000015007	Q15788	ENSG00000084676	ortholog_one2one	MI:0407	ENSBTAG00000010681	Q13133	Hypothetical I	Lymph node; Cerebral cortex; Pons; Kidney; Heart; Liver; Gallbladder; Car con; Car ips; Ampulla; Muscle; Spleen; Jenunum
ENSBTAG00000015007	Q15788	ENSG00000084676	ortholog_one2one	MI:0915	ENSBTAG00000020270	P25799	Hypothetical I	Lymph node; Cerebral cortex; Pons; Kidney; Heart; Liver; Gallbladder; Car con; Car ips; Ampulla; Muscle; Spleen; Jenunum
ENSBTAG00000015007	Q15788	ENSG00000084676	ortholog_one2one	MI:0407	ENSBTAG00000012285	Q61539	Hypothetical I	Lymph node; Cerebral cortex; Pons; Kidney; Heart; Liver; Gallbladder; Car con; Car ips; Ampulla; Muscle; Spleen; Jenunum
ENSBTAG00000015007	Q15788	ENSG00000084676	ortholog_one2one	MI:0915	ENSBTAG00000019472	P04150	Hypothetical I	Lymph node; Cerebral cortex; Pons; Kidney; Heart; Liver; Gallbladder; Car con; Car ips; Ampulla; Muscle; Spleen; Jenunum
ENSBTAG00000015007	Q15788	ENSG00000084676	ortholog_one2one	MI:0915	ENSBTAG00000016414	P11473	Hypothetical I	Lymph node; Cerebral cortex; Pons; Kidney; Heart; Liver; Gallbladder; Car con; Car ips; Ampulla; Muscle; Spleen; Jenunum
ENSBTAG00000015007	Q15788	ENSG00000084676	ortholog_one2one	MI:0407	ENSBTAG00000017542	Q03181	Hypothetical I	Lymph node; Cerebral cortex; Pons; Kidney; Heart; Liver; Gallbladder; Car con; Car ips; Ampulla; Muscle; Spleen; Jenunum
ENSBTAG00000015007	Q15788	ENSG00000084676	ortholog_one2one	MI:0915	ENSBTAG00000019557	O75469	Hypothetical I	Lymph node; Cerebral cortex; Pons; Kidney; Heart; Liver; Gallbladder; Car con; Car ips; Ampulla; Muscle; Spleen; Jenunum
ENSBTAG00000015007	Q15788	ENSG00000084676	ortholog_one2one	MI:0407	ENSBTAG00000015904	P35398	Hypothetical I	Lymph node; Cerebral cortex; Pons; Kidney; Heart; Liver; Gallbladder; Car con; Car ips; Ampulla; Muscle; Spleen; Jenunum
ENSBTAG00000015007	Q15788	ENSG00000084676	ortholog_one2one	MI:0915	ENSBTAG00000010681	Q13133	Hypothetical I	Lymph node; Cerebral cortex; Pons; Kidney; Heart; Liver; Gallbladder; Car con; Car ips; Ampulla; Muscle; Spleen; Jenunum
ENSBTAG00000015007	Q15788	ENSG00000084676	ortholog_one2one	MI:0407	ENSBTAG00000019557	O75469	Hypothetical I	Lymph node; Cerebral cortex; Pons; Kidney; Heart; Liver; Gallbladder; Car con; Car ips; Ampulla; Muscle; Spleen; Jenunum
ENSBTAG00000015007	Q15788	ENSG00000084676	ortholog_one2one	MI:0407	ENSBTAG00000008063	Q07869	Hypothetical I	Lymph node; Cerebral cortex; Pons; Kidney; Heart; Liver; Gallbladder; Car con; Car ips; Ampulla; Muscle; Spleen; Jenunum
ENSBTAG00000015007	Q15788	ENSG00000084676	ortholog_one2one	MI:0407	ENSBTAG00000017851	P19793	Hypothetical I	Lymph node; Cerebral cortex; Pons; Kidney; Heart; Liver; Gallbladder; Car con; Car ips; Ampulla; Muscle; Spleen; Jenunum
ENSBTAG00000015007	Q15788	ENSG00000084676	ortholog_one2one	MI:0915	ENSBTAG00000012500	P10276	Hypothetical I	Lymph node; Cerebral cortex; Pons; Kidney; Heart; Liver; Gallbladder; Car con; Car ips; Ampulla; Muscle; Spleen; Jenunum
ENSBTAG00000015007	Q15788	ENSG00000084676	ortholog_one2one	MI:0915	ENSBTAG00000007159	P03372	Hypothetical I	Lymph node; Cerebral cortex; Pons; Kidney; Heart; Liver; Gallbladder; Car con; Car ips; Ampulla; Muscle; Spleen; Jenunum
ENSBTAG00000015007	Q15788	ENSG00000084676	ortholog_one2one	MI:0407	ENSBTAG00000017405	P51449	Hypothetical I	Lymph node; Cerebral cortex; Pons; Kidney; Heart; Liver; Gallbladder; Car con; Car ips; Ampulla; Muscle; Spleen; Jenunum
ENSBTAG00000015007	Q15788	ENSG00000084676	ortholog_one2one	MI:0407	ENSBTAG00000012500	P10276	Hypothetical I	Lymph node; Cerebral cortex; Pons; Kidney; Heart; Liver; Gallbladder; Car con; Car ips; Ampulla; Muscle; Spleen; Jenunum
ENSBTAG00000015007	Q15788	ENSG00000084676	ortholog_one2one	MI:0915	ENSBTAG00000017851	P19793	Hypothetical I	Lymph node; Cerebral cortex; Pons; Kidney; Heart; Liver; Gallbladder; Car con; Car ips; Ampulla; Muscle; Spleen; Jenunum
ENSBTAG00000016656	Q2EMV9	ENSMUSG00000034422	ortholog_one2one	MI:0915	ENSBTAG00000006335	P52633	Hypothetical III	Lymph node; Cerebral cortex; Pons; Kidney; Heart; Liver; Gallbladder; Car con; Car ips; Ampulla; Muscle; Spleen; Jenunum
ENSBTAG00000016656	Q460N5	ENSG00000173193	ortholog_one2one	MI:0915	ENSBTAG00000006335	P42226	Hypothetical III	Lymph node; Cerebral cortex; Pons; Kidney; Heart; Liver; Gallbladder; Car con; Car ips; Ampulla; Muscle; Spleen; Jenunum
ENSBTAG00000000222	Q4LE39	ENSG00000054267	ortholog_one2one	MI:0915	ENSBTAG00000002341	P14921	Hypothetical III	Lymph node; Cerebral cortex; Pons; Kidney; Heart; Liver; Gallbladder; Car con; Car ips; Ampulla; Muscle; Spleen; Jenunum
ENSBTAG00000000222	Q4LE39	ENSG00000054267	ortholog_one2one	MI:0915	ENSBTAG00000003971	Q01094	Hypothetical III	Lymph node; Cerebral cortex; Pons; Kidney; Heart; Liver; Gallbladder; Car con; Car ips; Ampulla; Muscle; Spleen; Jenunum
ENSBTAG00000015376	Q5SRY7	ENSMUSG00000020271	ortholog_one2one	MI:0915	ENSBTAG00000020355	Q60793	High	Lymph node; Cerebral cortex; Pons; Kidney; Heart; Liver; Gallbladder; Car con; Car ips; Ampulla; Muscle; Spleen; Jenunum
ENSBTAG00000014181	Q6ZNA4	ENSG00000157450	ortholog_one2one	MI:0915	ENSBTAG00000005474	P16220	High	Lymph node; Cerebral cortex; Pons; Kidney; Heart; Liver; Gallbladder; Car con; Car ips; Ampulla; Muscle; Spleen; Jenunum
ENSBTAG00000014259	Q719H9	ENSG00000134504	ortholog_one2one	MI:0915	ENSBTAG00000009643	P24278	High	Lymph node; Cerebral cortex; Pons; Kidney; Heart; Liver; Gallbladder; Car con; Car ips; Ampulla; Muscle; Spleen; Jenunum
ENSBTAG00000014259	Q719H9	ENSG00000134504	ortholog_one2one	MI:0915	ENSBTAG00000007359	O75360	High	Lymph node; Cerebral cortex; Pons; Kidney; Heart; Liver; Gallbladder; Car con; Car ips; Ampulla; Muscle; Spleen; Jenunum
ENSBTAG00000007430	Q7TPV4	ENSMUSG00000040463	ortholog_one2one	MI:0915	ENSBTAG00000023393	O43918	High	Lymph node; Cerebral cortex; Pons; Kidney; Heart; Liver; Gallbladder; Car con; Car ips; Ampulla; Muscle; Spleen; Jenunum
ENSBTAG00000007430	Q7TPV4	ENSMUSG00000040463	ortholog_one2one	MI:0915	ENSBTAG00000000507	P12813	High	Lymph node; Cerebral cortex; Pons; Kidney; Heart; Liver; Gallbladder; Car con; Car ips; Ampulla; Muscle; Spleen; Jenunum
ENSBTAG00000007430	Q7TPV4	ENSMUSG00000040463	ortholog_one2one	MI:0915	ENSBTAG00000002216	P10085	High	Lymph node; Cerebral cortex; Pons; Kidney; Heart; Liver; Gallbladder; Car con; Car ips; Ampulla; Muscle; Spleen; Jenunum
ENSBTAG00000017095	Q7Z401	ENSG00000174485	ortholog_one2one	MI:0915	ENSBTAG00000030836	Q9ULJ3	Hypothetical III	Lymph node; Cerebral cortex; Pons; Kidney; Heart; Liver; Gallbladder; Car con; Car ips; Ampulla; Muscle; Spleen; Jenunum
ENSBTAG00000018752	Q80U70	ENSMUSG00000017548	ortholog_one2one	MI:0915	ENSBTAG00000009426	Q61188	Hypothetical II	Lymph node; Cerebral cortex; Pons; Kidney; Heart; Liver; Gallbladder; Car con; Car ips; Ampulla; Muscle; Spleen; Jenunum
ENSBTAG00000018752	Q80U70	ENSMUSG00000017548	ortholog_one2one	MI:0915	ENSBTAG00000009426	Q6AXH7	Hypothetical II	Lymph node; Cerebral cortex; Pons; Kidney; Heart; Liver; Gallbladder; Car con; Car ips; Ampulla; Muscle; Spleen; Jenunum
ENSBTAG00000011322	Q86Z02	ENSG00000163349	ortholog_one2one	MI:0915	ENSBTAG00000001069	P04637	Hypothetical II	Lymph node; Cerebral cortex; Pons; Kidney; Heart; Liver; Gallbladder; Car con; Car ips; Ampulla; Muscle; Spleen; Jenunum
ENSBTAG00000011322	Q86Z02	ENSG00000163349	ortholog_one2one	MI:0915	ENSBTAG00000004154	P12757	Hypothetical II	Lymph node; Cerebral cortex; Pons; Kidney; Heart; Liver; Gallbladder; Car con; Car ips; Ampulla; Muscle; Spleen; Jenunum
ENSBTAG00000032527	Q8N328	ENSG00000225830	ortholog_one2one	MI:0915	ENSBTAG00000014738	P31270	Hypothetical II	Lymph node; Cerebral cortex; Pons; Kidney; Heart; Liver; Gallbladder; Car con; Car ips; Ampulla; Muscle; Spleen; Jenunum
ENSBTAG00000025856	Q8N9B5	ENSG00000152409	ortholog_one2one	MI:0915	ENSBTAG00000001069	P04637	Hypothetical III	Lymph node; Cerebral cortex; Pons; Kidney; Heart; Liver; Gallbladder; Car con; Car ips; Ampulla; Muscle; Spleen; Jenunum
ENSBTAG00000013592	Q8NDW4	ENSG00000198105	ortholog_one2one	MI:0915	ENSBTAG00000003238	P50222	Hypothetical III	Lymph node; Cerebral cortex; Pons; Kidney; Heart; Liver; Gallbladder; Car con; Car ips; Ampulla; Muscle; Spleen; Jenunum
ENSBTAG00000015371	Q8TAK5	ENSG00000143458	ortholog_one2one	MI:0915	ENSBTAG00000019043	Q06546	Hypothetical II	Lymph node; Cerebral cortex; Pons; Kidney; Heart; Liver; Gallbladder; Car con; Car ips; Ampulla; Muscle; Spleen; Jenunum
ENSBTAG00000006843	Q8TED0	ENSG00000164338	ortholog_one2one	MI:0915	ENSBTAG00000008409	P01106	Hypothetical III	Lymph node; Cerebral cortex; Pons; Kidney; Heart; Liver; Gallbladder; Car con; Car ips; Ampulla; Muscle; Spleen; Jenunum
ENSBTAG00000003581	Q8WTS6	ENSG00000145391	ortholog_one2one	MI:0407	ENSBTAG00000001069	P04637	Hypothetical III	Lymph node; Cerebral cortex; Pons; Kidney; Heart; Liver; Gallbladder; Car con; Car ips; Ampulla; Muscle; Spleen; Jenunum
ENSBTAG00000003581	Q8WTS6	ENSG00000145391	ortholog_one2one	MI:0915	ENSBTAG00000021523	P40763	Hypothetical III	Lymph node; Cerebral cortex; Pons; Kidney; Heart; Liver; Gallbladder; Car con; Car ips; Ampulla; Muscle; Spleen; Jenunum
ENSBTAG00000003581	Q8WTS6	ENSG00000145391	ortholog_one2one	MI:0407	ENSBTAG00000013895	Q04206	Hypothetical III	Lymph node; Cerebral cortex; Pons; Kidney; Heart; Liver; Gallbladder; Car con; Car ips; Ampulla; Muscle; Spleen; Jenunum
ENSBTAG00000003581	Q8WTS6	ENSG00000145391	ortholog_one2one	MI:0915	ENSBTAG00000018007	P24468	Hypothetical III	Lymph node; Cerebral cortex; Pons; Kidney; Heart; Liver; Gallbladder; Car con; Car ips; Ampulla; Muscle; Spleen; Jenunum
ENSBTAG00000003581	Q8WTS6	ENSG00000145391	ortholog_one2one	MI:0915	ENSBTAG00000001069	P04637	Hypothetical III	Lymph node; Cerebral cortex; Pons; Kidney; Heart; Liver; Gallbladder; Car con; Car ips; Ampulla; Muscle; Spleen; Jenunum
ENSBTAG00000003581	Q8WTS6	ENSG00000145391	ortholog_one2one	MI:0915	ENSBTAG00000013596	Q96RI1	Hypothetical III	Lymph node; Cerebral cortex; Pons; Kidney; Heart; Liver; Gallbladder; Car con; Car ips; Ampulla; Muscle; Spleen; Jenunum
ENSBTAG00000003581	Q8WTS6	ENSG00000145391	ortholog_one2one	MI:0915	ENSBTAG00000011234	Q9WVH4	Hypothetical III	Lymph node; Cerebral cortex; Pons; Kidney; Heart; Liver; Gallbladder; Car con; Car ips; Ampulla; Muscle; Spleen; Jenunum
ENSBTAG00000003581	Q8WTS6	ENSG00000145391	ortholog_one2one	MI:0915	ENSBTAG00000013895	Q04206	Hypothetical III	Lymph node; Cerebral cortex; Pons; Kidney; Heart; Liver; Gallbladder; Car con; Car ips; Ampulla; Muscle; Spleen; Jenunum
ENSBTAG00000004965	Q8WUM0	ENSG00000069248	ortholog_one2one	MI:0915	ENSBTAG00000008409	P01106	Hypothetical III	Lymph node; Cerebral cortex; Pons; Kidney; Heart; Liver; Gallbladder; Car con; Car ips; Ampulla; Muscle; Spleen; Jenunum
ENSBTAG00000019051	Q8WUY8	ENSG00000090971	ortholog_one2one	MI:0915	ENSBTAG00000004037	P05412	Hypothetical III	Lymph node; Cerebral cortex; Pons; Kidney; Heart; Liver; Gallbladder; Car con; Car ips; Ampulla; Muscle; Spleen; Jenunum
ENSBTAG00000007208	Q91WA3	ENSMUSG00000034245	ortholog_one2one	MI:0915	ENSBTAG00000010407	Q02591	Hypothetical III	Lymph node; Cerebral cortex; Pons; Kidney; Heart; Liver; Gallbladder; Car con; Car ips; Ampulla; Muscle; Spleen; Jenunum
ENSBTAG00000013236	Q925J9	ENSMUSG00000018160	ortholog_one2one	MI:0915	ENSBTAG00000003184	P15976	High	Lymph node; Cerebral cortex; Pons; Kidney; Heart; Liver; Gallbladder; Car con; Car ips; Ampulla; Muscle; Spleen; Jenunum
ENSBTAG00000004015	Q92794	ENSG00000083168	ortholog_one2one	MI:0915	ENSBTAG00000018272	Q9P2R6	High	Lymph node; Cerebral cortex; Pons; Kidney; Heart; Liver; Gallbladder; Car con; Car ips; Ampulla; Muscle; Spleen; Jenunum
ENSBTAG00000020268	Q96T23	ENSG00000048649	ortholog_one2one	MI:0915	ENSBTAG00000039916	Q15796	High	Lymph node; Cerebral cortex; Pons; Kidney; Heart; Liver; Gallbladder; Car con; Car ips; Ampulla; Muscle; Spleen; Jenunum
ENSBTAG00000018729	Q96T58	ENSG00000065526	ortholog_one2one	MI:0407	ENSBTAG00000003602	Q06330	Hypothetical I	Lymph node; Cerebral cortex; Pons; Kidney; Heart; Liver; Gallbladder; Car con; Car ips; Ampulla; Muscle; Spleen; Jenunum
ENSBTAG00000007430	Q9BQG0	ENSG00000132382	ortholog_one2one	MI:0915	ENSBTAG00000008409	P01106	High	Lymph node; Cerebral cortex; Pons; Kidney; Heart; Liver; Gallbladder; Car con; Car ips; Ampulla; Muscle; Spleen; Jenunum
ENSBTAG00000007430	Q9BQG0	ENSG00000132382	ortholog_one2one	MI:0915	ENSBTAG00000014236	Q9Y5X4	High	Lymph node; Cerebral cortex; Pons; Kidney; Heart; Liver; Gallbladder; Car con; Car ips; Ampulla; Muscle; Spleen; Jenunum
ENSBTAG00000009165	Q9BQK8	ENSG00000132793	ortholog_one2one	MI:0915	ENSBTAG00000030836	Q9ULJ3	Hypothetical III	Lymph node; Cerebral cortex; Pons; Kidney; Heart; Liver; Gallbladder; Car con; Car ips; Ampulla; Muscle; Spleen; Jenunum
ENSBTAG00000007814	Q9EPK5	ENSMUSG00000027803	ortholog_one2one	MI:0915	ENSBTAG00000032657	P28347	High	Lymph node; Cerebral cortex; Pons; Kidney; Heart; Liver; Gallbladder; Car con; Car ips; Ampulla; Muscle; Spleen; Jenunum
ENSBTAG00000007814	Q9EPK5	ENSMUSG00000027803	ortholog_one2one	MI:0915	ENSBTAG00000011384	Q99593	High	Lymph node; Cerebral cortex; Pons; Kidney; Heart; Liver; Gallbladder; Car con; Car ips; Ampulla; Muscle; Spleen; Jenunum
ENSBTAG00000007814	Q9EPK5	ENSMUSG00000027803	ortholog_one2one	MI:0915	ENSBTAG00000004104	Q08775	High	Lymph node; Cerebral cortex; Pons; Kidney; Heart; Liver; Gallbladder; Car con; Car ips; Ampulla; Muscle; Spleen; Jenunum
ENSBTAG00000007814	Q9GZV5	ENSG00000018408	ortholog_one2one	MI:0915	ENSBTAG00000004742	Q01196	High	Lymph node; Cerebral cortex; Pons; Kidney; Heart; Liver; Gallbladder; Car con; Car ips; Ampulla; Muscle; Spleen; Jenunum
ENSBTAG00000007814	Q9GZV5	ENSG00000018408	ortholog_one2one	MI:0915	ENSBTAG00000019495	Q99594	High	Lymph node; Cerebral cortex; Pons; Kidney; Heart; Liver; Gallbladder; Car con; Car ips; Ampulla; Muscle; Spleen; Jenunum
ENSBTAG00000007814	Q9GZV5	ENSG00000018408	ortholog_one2one	MI:0407	ENSBTAG00000004742	Q01196	High	Lymph node; Cerebral cortex; Pons; Kidney; Heart; Liver; Gallbladder; Car con; Car ips; Ampulla; Muscle; Spleen; Jenunum
ENSBTAG00000007814	Q9GZV5	ENSG00000018408	ortholog_one2one	MI:0915	ENSBTAG00000019788	Q15561	High	Lymph node; Cerebral cortex; Pons; Kidney; Heart; Liver; Gallbladder; Car con; Car ips; Ampulla; Muscle; Spleen; Jenunum
ENSBTAG00000006142	Q9H2U1	ENSG00000174953	ortholog_one2one	MI:0915	ENSBTAG00000016103	Q13951	Hypothetical II	Lymph node; Cerebral cortex; Pons; Kidney; Heart; Liver; Gallbladder; Car con; Car ips; Ampulla; Muscle; Spleen; Jenunum
ENSBTAG00000007167	Q9UJ78	ENSG00000132950	ortholog_one2one	MI:0915	ENSBTAG00000004154	P12757	Hypothetical III	Lymph node; Cerebral cortex; Pons; Kidney; Heart; Liver; Gallbladder; Car con; Car ips; Ampulla; Muscle; Spleen; Jenunum
ENSBTAG00000015376	Q9UKB1	ENSG00000072803	ortholog_one2one	MI:0915	ENSBTAG00000015151	P32314	High	Lymph node; Cerebral cortex; Pons; Kidney; Heart; Liver; Gallbladder; Car con; Car ips; Ampulla; Muscle; Spleen; Jenunum
ENSBTAG00000015376	Q9UKB1	ENSG00000072803	ortholog_one2one	MI:0915	ENSBTAG00000001146	P31629	High	Lymph node; Cerebral cortex; Pons; Kidney; Heart; Liver; Gallbladder; Car con; Car ips; Ampulla; Muscle; Spleen; Jenunum
ENSBTAG00000015376	Q9UKB1	ENSG00000072803	ortholog_one2one	MI:0915	ENSBTAG00000019359	Q13127	High	Lymph node; Cerebral cortex; Pons; Kidney; Heart; Liver; Gallbladder; Car con; Car ips; Ampulla; Muscle; Spleen; Jenunum
ENSBTAG00000015376	Q9UKB1	ENSG00000072803	ortholog_one2one	MI:0915	ENSBTAG00000020355	Q60793	High	Lymph node; Cerebral cortex; Pons; Kidney; Heart; Liver; Gallbladder; Car con; Car ips; Ampulla; Muscle; Spleen; Jenunum
ENSBTAG00000015376	Q9UKB1	ENSG00000072803	ortholog_one2one	MI:0915	ENSBTAG00000011789	Q13127	High	Lymph node; Cerebral cortex; Pons; Kidney; Heart; Liver; Gallbladder; Car con; Car ips; Ampulla; Muscle; Spleen; Jenunum
ENSBTAG00000015376	Q9UKB1	ENSG00000072803	ortholog_one2one	MI:0915	ENSBTAG00000033174	Q01664	High	Lymph node; Cerebral cortex; Pons; Kidney; Heart; Liver; Gallbladder; Car con; Car ips; Ampulla; Muscle; Spleen; Jenunum
ENSBTAG00000015376	Q9UKB1	ENSG00000072803	ortholog_one2one	MI:0915	ENSBTAG00000001252	P15822	High	Lymph node; Cerebral cortex; Pons; Kidney; Heart; Liver; Gallbladder; Car con; Car ips; Ampulla; Muscle; Spleen; Jenunum
ENSBTAG00000004091	Q9UKN8	ENSG00000125484	ortholog_one2one	MI:0915	ENSBTAG00000020751	Q00613	Hypothetical II	Lymph node; Cerebral cortex; Pons; Kidney; Heart; Liver; Gallbladder; Car con; Car ips; Ampulla; Muscle; Spleen; Jenunum
ENSBTAG00000013114	Q9ULU4	ENSG00000101040	ortholog_one2one	MI:0915	ENSBTAG00000001511	P41182	Hypothetical II	Lymph node; Cerebral cortex; Pons; Kidney; Heart; Liver; Gallbladder; Car con; Car ips; Ampulla; Muscle; Spleen; Jenunum
ENSBTAG00000013114	Q9ULU4	ENSG00000101040	ortholog_one2one	MI:0915	ENSBTAG00000018272	Q9P2R6	Hypothetical II	Lymph node; Cerebral cortex; Pons; Kidney; Heart; Liver; Gallbladder; Car con; Car ips; Ampulla; Muscle; Spleen; Jenunum
ENSBTAG00000013114	Q9ULU4	ENSG00000101040	ortholog_one2one	MI:0915	ENSBTAG00000020117	O95365	Hypothetical II	Lymph node; Cerebral cortex; Pons; Kidney; Heart; Liver; Gallbladder; Car con; Car ips; Ampulla; Muscle; Spleen; Jenunum
ENSBTAG00000001499	Q9UPN9	ENSG00000197323	ortholog_one2one	MI:0915	ENSBTAG00000039916	Q15796	Hypothetical II	Lymph node; Cerebral cortex; Pons; Kidney; Heart; Liver; Gallbladder; Car con; Car ips; Ampulla; Muscle; Spleen; Jenunum
ENSBTAG00000001499	Q9UPN9	ENSG00000197323	ortholog_one2one	MI:0915	ENSBTAG00000006919	Q13485	Hypothetical II	Lymph node; Cerebral cortex; Pons; Kidney; Heart; Liver; Gallbladder; Car con; Car ips; Ampulla; Muscle; Spleen; Jenunum
ENSBTAG00000018879	Q9Y4E5	ENSG00000112200	ortholog_one2one	MI:0915	ENSBTAG00000005474	P16220	Hypothetical II	Lymph node; Cerebral cortex; Pons; Kidney; Heart; Liver; Gallbladder; Car con; Car ips; Ampulla; Muscle; Spleen; Jenunum
ENSBTAG00000018879	Q9Y4E5	ENSG00000112200	ortholog_one2one	MI:0915	ENSBTAG00000020012	Q99459	Hypothetical II	Lymph node; Cerebral cortex; Pons; Kidney; Heart; Liver; Gallbladder; Car con; Car ips; Ampulla; Muscle; Spleen; Jenunum
ENSBTAG00000007779	Q9Y5Q9	ENSG00000119041	ortholog_one2one	MI:0915	ENSBTAG00000008409	P01106	Hypothetical II	Lymph node; Cerebral cortex; Pons; Kidney; Heart; Liver; Gallbladder; Car con; Car ips; Ampulla; Muscle; Spleen; Jenunum
ENSBTAG00000007489	Q9Y6Q9	ENSG00000124151	ortholog_one2one	MI:0915	ENSBTAG00000007159	P03372	High	Lymph node; Cerebral cortex; Pons; Kidney; Heart; Liver; Gallbladder; Car con; Car ips; Ampulla; Muscle; Spleen; Jenunum
ENSBTAG00000007489	Q9Y6Q9	ENSG00000124151	ortholog_one2one	MI:0915	ENSBTAG00000016414	P48281	High	Lymph node; Cerebral cortex; Pons; Kidney; Heart; Liver; Gallbladder; Car con; Car ips; Ampulla; Muscle; Spleen; Jenunum
ENSBTAG00000007489	Q9Y6Q9	ENSG00000124151	ortholog_one2one	MI:0915	ENSBTAG00000013895	Q04206	High	Lymph node; Cerebral cortex; Pons; Kidney; Heart; Liver; Gallbladder; Car con; Car ips; Ampulla; Muscle; Spleen; Jenunum
ENSBTAG00000007489	Q9Y6Q9	ENSG00000124151	ortholog_one2one	MI:0915	ENSBTAG00000012500	P10276	High	Lymph node; Cerebral cortex; Pons; Kidney; Heart; Liver; Gallbladder; Car con; Car ips; Ampulla; Muscle; Spleen; Jenunum
ENSBTAG00000007489	Q9Y6Q9	ENSG00000124151	ortholog_one2one	MI:0915	ENSBTAG00000007592	P18911	High	Lymph node; Cerebral cortex; Pons; Kidney; Heart; Liver; Gallbladder; Car con; Car ips; Ampulla; Muscle; Spleen; Jenunum
ENSBTAG00000002389	A0JLT2	ENSG00000156603	ortholog_one2one	MI:0915	ENSBTAG00000010875	P28360	Hypothetical II	Lymph node; Cerebral cortex; Pons; Kidney; Heart; Liver; Gallbladder; Car con; Car ips; Ampulla; Muscle; Spleen; Jenunum; Blood
ENSBTAG00000013705	O00221	ENSG00000146232	ortholog_one2one	MI:0915	ENSBTAG00000015386	Q04864	Hypothetical II	Lymph node; Cerebral cortex; Pons; Kidney; Heart; Liver; Gallbladder; Car con; Car ips; Ampulla; Muscle; Spleen; Jenunum; Blood
ENSBTAG00000013705	O00221	ENSG00000146232	ortholog_one2one	MI:0915	ENSBTAG00000038428	Q01201	Hypothetical II	Lymph node; Cerebral cortex; Pons; Kidney; Heart; Liver; Gallbladder; Car con; Car ips; Ampulla; Muscle; Spleen; Jenunum; Blood
ENSBTAG00000013705	O00221	ENSG00000146232	ortholog_one2one	MI:0915	ENSBTAG00000020270	P19838	Hypothetical II	Lymph node; Cerebral cortex; Pons; Kidney; Heart; Liver; Gallbladder; Car con; Car ips; Ampulla; Muscle; Spleen; Jenunum; Blood
ENSBTAG00000013705	O00221	ENSG00000146232	ortholog_one2one	MI:0915	ENSBTAG00000013895	Q04206	Hypothetical II	Lymph node; Cerebral cortex; Pons; Kidney; Heart; Liver; Gallbladder; Car con; Car ips; Ampulla; Muscle; Spleen; Jenunum; Blood
ENSBTAG00000004179	O00233	ENSG00000110801	ortholog_one2many	MI:0915	ENSBTAG00000017994	P61244	Hypothetical III	Lymph node; Cerebral cortex; Pons; Kidney; Heart; Liver; Gallbladder; Car con; Car ips; Ampulla; Muscle; Spleen; Jenunum; Blood
ENSBTAG00000004179	O00233	ENSG00000110801	ortholog_one2many	MI:0915	ENSBTAG00000003238	P50222	Hypothetical III	Lymph node; Cerebral cortex; Pons; Kidney; Heart; Liver; Gallbladder; Car con; Car ips; Ampulla; Muscle; Spleen; Jenunum; Blood
ENSBTAG00000004179	O00233	ENSG00000110801	ortholog_one2many	MI:0915	ENSBTAG00000013029	O00327	Hypothetical III	Lymph node; Cerebral cortex; Pons; Kidney; Heart; Liver; Gallbladder; Car con; Car ips; Ampulla; Muscle; Spleen; Jenunum; Blood
ENSBTAG00000002095	O00255	ENSG00000133895	ortholog_one2one	MI:0915	ENSBTAG00000007884	P36956	High	Lymph node; Cerebral cortex; Pons; Kidney; Heart; Liver; Gallbladder; Car con; Car ips; Ampulla; Muscle; Spleen; Jenunum; Blood
ENSBTAG00000002095	O00255	ENSG00000133895	ortholog_one2one	MI:0915	ENSBTAG00000008272	Q9H4W6	High	Lymph node; Cerebral cortex; Pons; Kidney; Heart; Liver; Gallbladder; Car con; Car ips; Ampulla; Muscle; Spleen; Jenunum; Blood
ENSBTAG00000002095	O00255	ENSG00000133895	ortholog_one2one	MI:0915	ENSBTAG00000015875	Q08050	High	Lymph node; Cerebral cortex; Pons; Kidney; Heart; Liver; Gallbladder; Car con; Car ips; Ampulla; Muscle; Spleen; Jenunum; Blood
ENSBTAG00000002095	O00255	ENSG00000133895	ortholog_one2one	MI:0915	ENSBTAG00000013895	Q04206	High	Lymph node; Cerebral cortex; Pons; Kidney; Heart; Liver; Gallbladder; Car con; Car ips; Ampulla; Muscle; Spleen; Jenunum; Blood
ENSBTAG00000002095	O00255	ENSG00000133895	ortholog_one2one	MI:0915	ENSBTAG00000003264	P55055	High	Lymph node; Cerebral cortex; Pons; Kidney; Heart; Liver; Gallbladder; Car con; Car ips; Ampulla; Muscle; Spleen; Jenunum; Blood
ENSBTAG00000002095	O00255	ENSG00000133895	ortholog_one2one	MI:0915	ENSBTAG00000010681	Q13133	High	Lymph node; Cerebral cortex; Pons; Kidney; Heart; Liver; Gallbladder; Car con; Car ips; Ampulla; Muscle; Spleen; Jenunum; Blood
ENSBTAG00000018421	O00308	ENSG00000198373	ortholog_one2one	MI:0915	ENSBTAG00000012599	P84022	Hypothetical II	Lymph node; Cerebral cortex; Pons; Kidney; Heart; Liver; Gallbladder; Car con; Car ips; Ampulla; Muscle; Spleen; Jenunum; Blood
ENSBTAG00000018421	O00308	ENSG00000198373	ortholog_one2one	MI:0915	ENSBTAG00000039916	Q15796	Hypothetical II	Lymph node; Cerebral cortex; Pons; Kidney; Heart; Liver; Gallbladder; Car con; Car ips; Ampulla; Muscle; Spleen; Jenunum; Blood
ENSBTAG00000012698	O09106	ENSMUSG00000028800	ortholog_one2many	MI:0915	ENSBTAG00000013895	Q04207	High	Lymph node; Cerebral cortex; Pons; Kidney; Heart; Liver; Gallbladder; Car con; Car ips; Ampulla; Muscle; Spleen; Jenunum; Blood
ENSBTAG00000012698	O09106	ENSMUSG00000028800	ortholog_one2many	MI:0915	ENSBTAG00000006844	Q9UJU2	High	Lymph node; Cerebral cortex; Pons; Kidney; Heart; Liver; Gallbladder; Car con; Car ips; Ampulla; Muscle; Spleen; Jenunum; Blood
ENSBTAG00000012698	O09106	ENSMUSG00000028800	ortholog_one2many	MI:0915	ENSBTAG00000016060	Q03060	High	Lymph node; Cerebral cortex; Pons; Kidney; Heart; Liver; Gallbladder; Car con; Car ips; Ampulla; Muscle; Spleen; Jenunum; Blood
ENSBTAG00000012698	O09106	ENSMUSG00000028800	ortholog_one2many	MI:0915	ENSBTAG00000010407	Q02591	High	Lymph node; Cerebral cortex; Pons; Kidney; Heart; Liver; Gallbladder; Car con; Car ips; Ampulla; Muscle; Spleen; Jenunum; Blood
ENSBTAG00000012698	O09106	ENSMUSG00000028800	ortholog_one2many	MI:0915	ENSBTAG00000016334	Q8VI24	High	Lymph node; Cerebral cortex; Pons; Kidney; Heart; Liver; Gallbladder; Car con; Car ips; Ampulla; Muscle; Spleen; Jenunum; Blood
ENSBTAG00000012698	O09106	ENSMUSG00000028800	ortholog_one2many	MI:0915	ENSBTAG00000018272	Q80TZ9	High	Lymph node; Cerebral cortex; Pons; Kidney; Heart; Liver; Gallbladder; Car con; Car ips; Ampulla; Muscle; Spleen; Jenunum; Blood
ENSBTAG00000012698	O09106	ENSMUSG00000028800	ortholog_one2many	MI:0915	ENSBTAG00000020117	O88939	High	Lymph node; Cerebral cortex; Pons; Kidney; Heart; Liver; Gallbladder; Car con; Car ips; Ampulla; Muscle; Spleen; Jenunum; Blood
ENSBTAG00000012698	O09106	ENSMUSG00000028800	ortholog_one2many	MI:0915	ENSBTAG00000020270	P25799	High	Lymph node; Cerebral cortex; Pons; Kidney; Heart; Liver; Gallbladder; Car con; Car ips; Ampulla; Muscle; Spleen; Jenunum; Blood
ENSBTAG00000012698	O09106	ENSMUSG00000028800	ortholog_one2many	MI:0915	ENSBTAG00000005029	P22091	High	Lymph node; Cerebral cortex; Pons; Kidney; Heart; Liver; Gallbladder; Car con; Car ips; Ampulla; Muscle; Spleen; Jenunum; Blood
ENSBTAG00000012698	O09106	ENSMUSG00000028800	ortholog_one2many	MI:0407	ENSBTAG00000016060	P27699	High	Lymph node; Cerebral cortex; Pons; Kidney; Heart; Liver; Gallbladder; Car con; Car ips; Ampulla; Muscle; Spleen; Jenunum; Blood
ENSBTAG00000010890	O14744	ENSG00000100462	ortholog_one2one	MI:0915	ENSBTAG00000002594	Q9C0F3	Hypothetical II	Lymph node; Cerebral cortex; Pons; Kidney; Heart; Liver; Gallbladder; Car con; Car ips; Ampulla; Muscle; Spleen; Jenunum; Blood
ENSBTAG00000010890	O14744	ENSG00000100462	ortholog_one2one	MI:0915	ENSBTAG00000003304	P09017	Hypothetical II	Lymph node; Cerebral cortex; Pons; Kidney; Heart; Liver; Gallbladder; Car con; Car ips; Ampulla; Muscle; Spleen; Jenunum; Blood
ENSBTAG00000010890	O14744	ENSG00000100462	ortholog_one2one	MI:0915	ENSBTAG00000003971	Q01094	Hypothetical II	Lymph node; Cerebral cortex; Pons; Kidney; Heart; Liver; Gallbladder; Car con; Car ips; Ampulla; Muscle; Spleen; Jenunum; Blood
ENSBTAG00000010890	O14744	ENSG00000100462	ortholog_one2one	MI:0915	ENSBTAG00000019791	Q8TE85	Hypothetical II	Lymph node; Cerebral cortex; Pons; Kidney; Heart; Liver; Gallbladder; Car con; Car ips; Ampulla; Muscle; Spleen; Jenunum; Blood
ENSBTAG00000010890	O14744	ENSG00000100462	ortholog_one2one	MI:0915	ENSBTAG00000009426	Q15910	Hypothetical II	Lymph node; Cerebral cortex; Pons; Kidney; Heart; Liver; Gallbladder; Car con; Car ips; Ampulla; Muscle; Spleen; Jenunum; Blood
ENSBTAG00000007599	O14920	ENSG00000104365	ortholog_one2one	MI:0915	ENSBTAG00000021523	P40763	Hypothetical III	Lymph node; Cerebral cortex; Pons; Kidney; Heart; Liver; Gallbladder; Car con; Car ips; Ampulla; Muscle; Spleen; Jenunum; Blood
ENSBTAG00000007599	O14920	ENSG00000104365	ortholog_one2one	MI:0915	ENSBTAG00000020270	P19838	Hypothetical III	Lymph node; Cerebral cortex; Pons; Kidney; Heart; Liver; Gallbladder; Car con; Car ips; Ampulla; Muscle; Spleen; Jenunum; Blood
ENSBTAG00000007599	O14920	ENSG00000104365	ortholog_one2one	MI:0915	ENSBTAG00000002065	Q92754	Hypothetical III	Lymph node; Cerebral cortex; Pons; Kidney; Heart; Liver; Gallbladder; Car con; Car ips; Ampulla; Muscle; Spleen; Jenunum; Blood
ENSBTAG00000007599	O14920	ENSG00000104365	ortholog_one2one	MI:0915	ENSBTAG00000011234	O43524	Hypothetical III	Lymph node; Cerebral cortex; Pons; Kidney; Heart; Liver; Gallbladder; Car con; Car ips; Ampulla; Muscle; Spleen; Jenunum; Blood
ENSBTAG00000007599	O14920	ENSG00000104365	ortholog_one2one	MI:0915	ENSBTAG00000013895	Q04206	Hypothetical III	Lymph node; Cerebral cortex; Pons; Kidney; Heart; Liver; Gallbladder; Car con; Car ips; Ampulla; Muscle; Spleen; Jenunum; Blood
ENSBTAG00000007599	O14920	ENSG00000104365	ortholog_one2one	MI:0915	ENSBTAG00000001069	P04637	Hypothetical III	Lymph node; Cerebral cortex; Pons; Kidney; Heart; Liver; Gallbladder; Car con; Car ips; Ampulla; Muscle; Spleen; Jenunum; Blood
ENSBTAG00000002345	O15047	ENSG00000099381	ortholog_one2one	MI:0915	ENSBTAG00000003971	Q01094	Hypothetical II	Lymph node; Cerebral cortex; Pons; Kidney; Heart; Liver; Gallbladder; Car con; Car ips; Ampulla; Muscle; Spleen; Jenunum; Blood
ENSBTAG00000002345	O15047	ENSG00000099381	ortholog_one2one	MI:0915	ENSBTAG00000012074	P10242	Hypothetical II	Lymph node; Cerebral cortex; Pons; Kidney; Heart; Liver; Gallbladder; Car con; Car ips; Ampulla; Muscle; Spleen; Jenunum; Blood
ENSBTAG00000007591	O15111	ENSG00000213341	ortholog_one2one	MI:0915	ENSBTAG00000012599	P84022	Hypothetical I	Lymph node; Cerebral cortex; Pons; Kidney; Heart; Liver; Gallbladder; Car con; Car ips; Ampulla; Muscle; Spleen; Jenunum; Blood
ENSBTAG00000007591	O15111	ENSG00000213341	ortholog_one2one	MI:0915	ENSBTAG00000038428	Q01201	Hypothetical I	Lymph node; Cerebral cortex; Pons; Kidney; Heart; Liver; Gallbladder; Car con; Car ips; Ampulla; Muscle; Spleen; Jenunum; Blood
ENSBTAG00000007591	O15111	ENSG00000213341	ortholog_one2one	MI:0915	ENSBTAG00000039916	Q15796	Hypothetical I	Lymph node; Cerebral cortex; Pons; Kidney; Heart; Liver; Gallbladder; Car con; Car ips; Ampulla; Muscle; Spleen; Jenunum; Blood
ENSBTAG00000007591	O15111	ENSG00000213341	ortholog_one2one	MI:0915	ENSBTAG00000008409	P01106	Hypothetical I	Lymph node; Cerebral cortex; Pons; Kidney; Heart; Liver; Gallbladder; Car con; Car ips; Ampulla; Muscle; Spleen; Jenunum; Blood
ENSBTAG00000007591	O15111	ENSG00000213341	ortholog_one2one	MI:0915	ENSBTAG00000013895	Q04206	Hypothetical I	Lymph node; Cerebral cortex; Pons; Kidney; Heart; Liver; Gallbladder; Car con; Car ips; Ampulla; Muscle; Spleen; Jenunum; Blood
ENSBTAG00000007591	O15111	ENSG00000213341	ortholog_one2one	MI:0915	ENSBTAG00000013895	Q04207	Hypothetical I	Lymph node; Cerebral cortex; Pons; Kidney; Heart; Liver; Gallbladder; Car con; Car ips; Ampulla; Muscle; Spleen; Jenunum; Blood
ENSBTAG00000018969	O15160	ENSG00000171453	ortholog_one2one	MI:0915	ENSBTAG00000003238	P50222	Hypothetical II	Lymph node; Cerebral cortex; Pons; Kidney; Heart; Liver; Gallbladder; Car con; Car ips; Ampulla; Muscle; Spleen; Jenunum; Blood
ENSBTAG00000018969	O15160	ENSG00000171453	ortholog_one2one	MI:0915	ENSBTAG00000016462	P15884	Hypothetical II	Lymph node; Cerebral cortex; Pons; Kidney; Heart; Liver; Gallbladder; Car con; Car ips; Ampulla; Muscle; Spleen; Jenunum; Blood
ENSBTAG00000018969	O15160	ENSG00000171453	ortholog_one2one	MI:0915	ENSBTAG00000025009	P17482	Hypothetical II	Lymph node; Cerebral cortex; Pons; Kidney; Heart; Liver; Gallbladder; Car con; Car ips; Ampulla; Muscle; Spleen; Jenunum; Blood
ENSBTAG00000018969	O15160	ENSG00000171453	ortholog_one2one	MI:0915	ENSBTAG00000009625	Q8NFW5	Hypothetical II	Lymph node; Cerebral cortex; Pons; Kidney; Heart; Liver; Gallbladder; Car con; Car ips; Ampulla; Muscle; Spleen; Jenunum; Blood
ENSBTAG00000018969	O15160	ENSG00000171453	ortholog_one2one	MI:0915	ENSBTAG00000011003	Q9UKT9	Hypothetical II	Lymph node; Cerebral cortex; Pons; Kidney; Heart; Liver; Gallbladder; Car con; Car ips; Ampulla; Muscle; Spleen; Jenunum; Blood
ENSBTAG00000018969	O15160	ENSG00000171453	ortholog_one2one	MI:0915	ENSBTAG00000007359	O75360	Hypothetical II	Lymph node; Cerebral cortex; Pons; Kidney; Heart; Liver; Gallbladder; Car con; Car ips; Ampulla; Muscle; Spleen; Jenunum; Blood
ENSBTAG00000016577	O15169	ENSG00000103126	ortholog_one2one	MI:0915	ENSBTAG00000008409	P01106	High	Lymph node; Cerebral cortex; Pons; Kidney; Heart; Liver; Gallbladder; Car con; Car ips; Ampulla; Muscle; Spleen; Jenunum; Blood
ENSBTAG00000016577	O15169	ENSG00000103126	ortholog_one2one	MI:0407	ENSBTAG00000008409	P01106	High	Lymph node; Cerebral cortex; Pons; Kidney; Heart; Liver; Gallbladder; Car con; Car ips; Ampulla; Muscle; Spleen; Jenunum; Blood
ENSBTAG00000016577	O15169	ENSG00000103126	ortholog_one2one	MI:0915	ENSBTAG00000012599	Q8BUN5	High	Lymph node; Cerebral cortex; Pons; Kidney; Heart; Liver; Gallbladder; Car con; Car ips; Ampulla; Muscle; Spleen; Jenunum; Blood
ENSBTAG00000016577	O15169	ENSG00000103126	ortholog_one2one	MI:0915	ENSBTAG00000007718	Q15583	High	Lymph node; Cerebral cortex; Pons; Kidney; Heart; Liver; Gallbladder; Car con; Car ips; Ampulla; Muscle; Spleen; Jenunum; Blood
ENSBTAG00000016577	O15169	ENSG00000103126	ortholog_one2one	MI:0915	ENSBTAG00000001069	P04637	High	Lymph node; Cerebral cortex; Pons; Kidney; Heart; Liver; Gallbladder; Car con; Car ips; Ampulla; Muscle; Spleen; Jenunum; Blood
ENSBTAG00000016829	O15209	ENSG00000236104	ortholog_one2one	MI:0915	ENSBTAG00000020117	O95365	Hypothetical III	Lymph node; Cerebral cortex; Pons; Kidney; Heart; Liver; Gallbladder; Car con; Car ips; Ampulla; Muscle; Spleen; Jenunum; Blood
ENSBTAG00000013573	O15392	ENSG00000089685	ortholog_one2one	MI:0915	ENSBTAG00000017035	Q15853	High	Lymph node; Cerebral cortex; Pons; Kidney; Heart; Liver; Gallbladder; Car con; Car ips; Ampulla; Muscle; Spleen; Jenunum; Blood
ENSBTAG00000012365	O35381	ENSMUSG00000032249	ortholog_one2one	MI:0915	ENSBTAG00000018270	Q60591	Hypothetical II	Lymph node; Cerebral cortex; Pons; Kidney; Heart; Liver; Gallbladder; Car con; Car ips; Ampulla; Muscle; Spleen; Jenunum; Blood
ENSBTAG00000018884	O35730	ENSMUSG00000024325	ortholog_one2one	MI:0915	ENSBTAG00000048286	O75461	Hypothetical I	Lymph node; Cerebral cortex; Pons; Kidney; Heart; Liver; Gallbladder; Car con; Car ips; Ampulla; Muscle; Spleen; Jenunum; Blood
ENSBTAG00000003889	O35973	ENSMUSG00000020893	ortholog_one2one	MI:0915	ENSBTAG00000009863	O14503	High	Lymph node; Cerebral cortex; Pons; Kidney; Heart; Liver; Gallbladder; Car con; Car ips; Ampulla; Muscle; Spleen; Jenunum; Blood
ENSBTAG00000001634	O43189	ENSG00000112511	ortholog_one2one	MI:0915	ENSBTAG00000001511	P41182	Hypothetical II	Lymph node; Cerebral cortex; Pons; Kidney; Heart; Liver; Gallbladder; Car con; Car ips; Ampulla; Muscle; Spleen; Jenunum; Blood
ENSBTAG00000001634	O43189	ENSG00000112511	ortholog_one2one	MI:0915	ENSBTAG00000020754	Q8TF50	Hypothetical II	Lymph node; Cerebral cortex; Pons; Kidney; Heart; Liver; Gallbladder; Car con; Car ips; Ampulla; Muscle; Spleen; Jenunum; Blood
ENSBTAG00000001634	O43189	ENSG00000112511	ortholog_one2one	MI:0915	ENSBTAG00000011266	Q05516	Hypothetical II	Lymph node; Cerebral cortex; Pons; Kidney; Heart; Liver; Gallbladder; Car con; Car ips; Ampulla; Muscle; Spleen; Jenunum; Blood
ENSBTAG00000001634	O43189	ENSG00000112511	ortholog_one2one	MI:0915	ENSBTAG00000009863	O14503	Hypothetical II	Lymph node; Cerebral cortex; Pons; Kidney; Heart; Liver; Gallbladder; Car con; Car ips; Ampulla; Muscle; Spleen; Jenunum; Blood
ENSBTAG00000001634	O43189	ENSG00000112511	ortholog_one2one	MI:0915	ENSBTAG00000008182	P53539	Hypothetical II	Lymph node; Cerebral cortex; Pons; Kidney; Heart; Liver; Gallbladder; Car con; Car ips; Ampulla; Muscle; Spleen; Jenunum; Blood
ENSBTAG00000001634	O43189	ENSG00000112511	ortholog_one2one	MI:0915	ENSBTAG00000009426	Q15910	Hypothetical II	Lymph node; Cerebral cortex; Pons; Kidney; Heart; Liver; Gallbladder; Car con; Car ips; Ampulla; Muscle; Spleen; Jenunum; Blood
ENSBTAG00000001634	O43189	ENSG00000112511	ortholog_one2one	MI:0915	ENSBTAG00000007629	Q9NVV9	Hypothetical II	Lymph node; Cerebral cortex; Pons; Kidney; Heart; Liver; Gallbladder; Car con; Car ips; Ampulla; Muscle; Spleen; Jenunum; Blood
ENSBTAG00000001634	O43189	ENSG00000112511	ortholog_one2one	MI:0915	ENSBTAG00000009625	Q8NFW5	Hypothetical II	Lymph node; Cerebral cortex; Pons; Kidney; Heart; Liver; Gallbladder; Car con; Car ips; Ampulla; Muscle; Spleen; Jenunum; Blood
ENSBTAG00000001634	O43189	ENSG00000112511	ortholog_one2one	MI:0915	ENSBTAG00000019312	Q12800	Hypothetical II	Lymph node; Cerebral cortex; Pons; Kidney; Heart; Liver; Gallbladder; Car con; Car ips; Ampulla; Muscle; Spleen; Jenunum; Blood
ENSBTAG00000001634	O43189	ENSG00000112511	ortholog_one2one	MI:0915	ENSBTAG00000003238	P50222	Hypothetical II	Lymph node; Cerebral cortex; Pons; Kidney; Heart; Liver; Gallbladder; Car con; Car ips; Ampulla; Muscle; Spleen; Jenunum; Blood
ENSBTAG00000023445	O43255	ENSG00000181788	ortholog_one2one	MI:0915	ENSBTAG00000021523	P40763	Hypothetical III	Lymph node; Cerebral cortex; Pons; Kidney; Heart; Liver; Gallbladder; Car con; Car ips; Ampulla; Muscle; Spleen; Jenunum; Blood
ENSBTAG00000013705	O54910	ENSMUSG00000023947	ortholog_one2one	MI:0915	ENSBTAG00000038428	Q04863	Hypothetical II	Lymph node; Cerebral cortex; Pons; Kidney; Heart; Liver; Gallbladder; Car con; Car ips; Ampulla; Muscle; Spleen; Jenunum; Blood
ENSBTAG00000014825	O54949	ENSMUSG00000017376	ortholog_one2one	MI:0915	ENSBTAG00000012074	P06876	High	Lymph node; Cerebral cortex; Pons; Kidney; Heart; Liver; Gallbladder; Car con; Car ips; Ampulla; Muscle; Spleen; Jenunum; Blood
ENSBTAG00000009500	O60341	ENSG00000004487	ortholog_one2one	MI:0915	ENSBTAG00000010113	O43167	High	Lymph node; Cerebral cortex; Pons; Kidney; Heart; Liver; Gallbladder; Car con; Car ips; Ampulla; Muscle; Spleen; Jenunum; Blood
ENSBTAG00000009500	O60341	ENSG00000004487	ortholog_one2one	MI:0915	ENSBTAG00000017488	P57682	High	Lymph node; Cerebral cortex; Pons; Kidney; Heart; Liver; Gallbladder; Car con; Car ips; Ampulla; Muscle; Spleen; Jenunum; Blood
ENSBTAG00000009500	O60341	ENSG00000004487	ortholog_one2one	MI:0915	ENSBTAG00000013029	O00327	High	Lymph node; Cerebral cortex; Pons; Kidney; Heart; Liver; Gallbladder; Car con; Car ips; Ampulla; Muscle; Spleen; Jenunum; Blood
ENSBTAG00000009500	O60341	ENSG00000004487	ortholog_one2one	MI:0915	ENSBTAG00000025405	Q16520	High	Lymph node; Cerebral cortex; Pons; Kidney; Heart; Liver; Gallbladder; Car con; Car ips; Ampulla; Muscle; Spleen; Jenunum; Blood
ENSBTAG00000009500	O60341	ENSG00000004487	ortholog_one2one	MI:0915	ENSBTAG00000021187	Q02363	High	Lymph node; Cerebral cortex; Pons; Kidney; Heart; Liver; Gallbladder; Car con; Car ips; Ampulla; Muscle; Spleen; Jenunum; Blood
ENSBTAG00000009500	O60341	ENSG00000004487	ortholog_one2one	MI:0915	ENSBTAG00000010681	Q13133	High	Lymph node; Cerebral cortex; Pons; Kidney; Heart; Liver; Gallbladder; Car con; Car ips; Ampulla; Muscle; Spleen; Jenunum; Blood
ENSBTAG00000009500	O60341	ENSG00000004487	ortholog_one2one	MI:0915	ENSBTAG00000017542	Q03181	High	Lymph node; Cerebral cortex; Pons; Kidney; Heart; Liver; Gallbladder; Car con; Car ips; Ampulla; Muscle; Spleen; Jenunum; Blood
ENSBTAG00000009500	O60341	ENSG00000004487	ortholog_one2one	MI:0915	ENSBTAG00000008409	P01106	High	Lymph node; Cerebral cortex; Pons; Kidney; Heart; Liver; Gallbladder; Car con; Car ips; Ampulla; Muscle; Spleen; Jenunum; Blood
ENSBTAG00000009500	O60341	ENSG00000004487	ortholog_one2one	MI:0915	ENSBTAG00000013263	P49639	High	Lymph node; Cerebral cortex; Pons; Kidney; Heart; Liver; Gallbladder; Car con; Car ips; Ampulla; Muscle; Spleen; Jenunum; Blood
ENSBTAG00000009500	O60341	ENSG00000004487	ortholog_one2one	MI:0915	ENSBTAG00000002594	Q9C0F3	High	Lymph node; Cerebral cortex; Pons; Kidney; Heart; Liver; Gallbladder; Car con; Car ips; Ampulla; Muscle; Spleen; Jenunum; Blood
[truncated: 2,051 more rows]

## Sheet: TableS6
A comprehensive manually-curated compendium of bovine transcription factors
[truncated: 717 more rows]

## Sheet: TableS7
A comprehensive manually-curated compendium of bovine transcription factors
[truncated: 638 more rows]

## Sheet: TableS8
A comprehensive manually-curated compendium of bovine transcription factors
[truncated: 2,517 more rows]
